# Supplementary material for: Droplet printing reveals the importance of micron-scale structure for bacterial ecology
Source: Nat Commun. 2021 Feb 8;12:857. doi: 10.1038/s41467-021-20996-w (PMC7870943; doi:10.1038/s41467-021-20996-w)
Supplement: Supplementary file 2 — Source Data [file 41467_2021_20996_MOESM2_ESM.xlsx]

## Sheet: Fig. 1
Fig. 1h	Segregation index as a function of print motif, for different span values
Span: 7.6um (5px)		Replicate
	Motif	1	2	3	4	5	Mean	Std. Dev.
	A	0.801004	0.75927	0.818201	0.813986	0.820097	0.802512	0.0252939
	B	0.977588	0.975701	0.978601	0.978196	0.980767	0.978171	0.00182787
	C	0.970889	0.974385	0.972262	0.949121	0.970496	0.96743	0.0103477
	D	0.986309	0.958137	0.987882	0.993451	0.990538	0.983263	0.0143063
	E	0.997335	0.997141	0.997633	0.996199	0.996583	0.996978	0.00057991
Span: 15.2um (10px)		Replicate
	Motif	1	2	3	4	5	Mean	Std. Dev.
	A	0.660741	0.620172	0.671286	0.6767	0.681988	0.662178	0.0247631
	B	0.944087	0.938155	0.955306	0.946421	0.949078	0.946609	0.00631661
	C	0.948787	0.945123	0.947602	0.917674	0.945469	0.940931	0.0130887
	D	0.966336	0.932083	0.974324	0.98249	0.976875	0.966422	0.0200564
	E	0.991978	0.992872	0.993126	0.991156	0.992065	0.992239	0.000783902
Span: 30.3um (20px)		Replicate
	Motif	1	2	3	4	5	Mean	Std. Dev.
	A	0.559145	0.545874	0.558175	0.570363	0.571391	0.560989	0.0104386
	B	0.890177	0.881022	0.904936	0.887231	0.882597	0.889193	0.00952521
	C	0.920663	0.913651	0.917765	0.879148	0.91411	0.909067	0.0169684
	D	0.940374	0.907671	0.954247	0.965865	0.951806	0.943993	0.0222315
	E	0.980133	0.98359	0.982903	0.982402	0.984649	0.982735	0.00168109
Span: 75.8um (50px)		Replicate
	Motif	1	2	3	4	5	Mean	Std. Dev.
	A	0.516771	0.519286	0.514593	0.527709	0.512336	0.518139	0.00593754
	B	0.770475	0.739029	0.796206	0.733798	0.696701	0.747242	0.037881
	C	0.849097	0.842172	0.837795	0.796198	0.829707	0.830994	0.0206844
	D	0.877587	0.858154	0.901036	0.915984	0.885312	0.887614	0.0221287
	E	0.946976	0.956695	0.953226	0.951096	0.958691	0.953337	0.00462163
Span: 151.5um (100px)		Replicate
	Motif	1	2	3	4	5	Mean	Std. Dev.
	A	0.507489	0.513006	0.510073	0.515233	0.507745	0.510709	0.00336502
	B	0.656914	0.588879	0.685766	0.595016	0.579038	0.621123	0.0473076
	C	0.759395	0.753346	0.718713	0.702247	0.728612	0.732463	0.0238659
	D	0.783428	0.790111	0.823311	0.84398	0.795253	0.807217	0.0255547
	E	0.895651	0.913968	0.904308	0.900198	0.922271	0.907279	0.0107665
Fig. 1i	Frequency (f) of S gfp and S rfp at different segregation indices (SI) after 18 hours of growth
SI = 0.94
Array	S rfp microcolony total area (µm2)	S gfp microcolony total area (µm2)	Total microcolony area (µm2)	fS rfp	fS gfp
1	194190	202970	397160	0.488947	0.511053
2	216700	215320	432020	0.501597	0.498403
3	200040	192930	392970	0.509046	0.490954
4	201710	158060	359770	0.560664	0.439336
SI = 0.88
Array	S rfp microcolony total area (µm2)	S gfp microcolony total area (µm2)	Total microcolony area (µm2)	fS rfp	fS gfp
1	146070	149850	295920	0.493613	0.506387
2	171590	182720	354310	0.484293	0.515707
3	176050	156830	332880	0.528869	0.471131
SI = 0.80
Array	S rfp microcolony total area (µm2)	S gfp microcolony total area (µm2)	Total microcolony area (µm2)	fS rfp	fS gfp
1	145340	138160	283500	0.512663	0.487337
2	195580	172210	367790	0.531771	0.468229
3	180900	151760	332660	0.543798	0.456202
4	175170	182030	357200	0.490398	0.509602
SI = 0.67
Array	S rfp microcolony total area (µm2)	S gfp microcolony total area (µm2)	Total microcolony area (µm2)	fS rfp	fS gfp
1	201470	174490	375960	0.535881	0.464119
2	155520	162590	318110	0.488887	0.511113
3	182270	190320	372590	0.489197	0.510803
4	141210	192180	333390	0.423558	0.576442
5	193700	190800	384500	0.503771	0.496229
SI = 0.50
Array	S rfp microcolony total area (µm2)	S gfp microcolony total area (µm2)	Total microcolony area (µm2)	fS rfp	fS gfp
1	249930	263750	513680	0.486548	0.513452
2	222400	240160	462560	0.480802	0.519198
3	228200	257140	485340	0.470186	0.529814
4	250410	259730	510140	0.490865	0.509135
5	221240	188350	409590	0.54015	0.45985

## Sheet: Fig. 2
Fig. 2d	Frequency (f) of S gfp and E7 rfp printed at different segregation indices (SI) , after 18 hours of competition
SI = 0.50
Array	S gfp microcolony total area (µm2)	E7 rfp microcolony total area (µm2)	Total microcolony area (µm2)	fS gfp	fE7 rfp
1	90215	275550	365765	0.246647	0.753353
2	60661	212730	273391	0.221884	0.778116
3	72279	296240	368519	0.196134	0.803866
4	97586	195950	293536	0.33245	0.66755
5	91659	273850	365509	0.250771	0.749229
6	71207	280460	351667	0.202484	0.797516
SI = 0.67
Array	S gfp microcolony total area (µm2)	E7 rfp microcolony total area (µm2)	Total microcolony area (µm2)	fS gfp	fE7 rfp
1	147860	176820	324680	0.455402	0.544598
2	180810	244840	425650	0.424786	0.575214
3	158350	207910	366260	0.432343	0.567657
SI = 0.88
Array	S gfp microcolony total area (µm2)	E7 rfp microcolony total area (µm2)	Total microcolony area (µm2)	fS gfp	fE7 rfp
1	146070	149850	295920	0.493613	0.506387
2	171590	182720	354310	0.484293	0.515707
3	176050	156830	332880	0.528869	0.471131
SI = 0.94
Array	S gfp microcolony total area (µm2)	E7 rfp microcolony total area (µm2)	Total microcolony area (µm2)	fS gfp	fE7 rfp
1	127740	88759	216499	0.590026	0.409974
2	147000	100110	247110	0.594877	0.405123
3	148020	86726	234746	0.630554	0.369446
4	146380	94874	241254	0.606746	0.393254
5	167840	99928	267768	0.626811	0.373189
6	149640	94411	244051	0.613151	0.386849
Fig. 2e	f of S gfp and A rfp printed at initial SI of 0.50 and 0.94, after 18 hours of competition
SI = 0.50
Array	S gfp microcolony total area (µm2)	A rfp microcolony total area (µm2)	Total microcolony area (µm2)	fS gfp	fA rfp
1	41189	46030	87219	0.472248	0.527752
2	57112	100460	157572	0.36245	0.63755
3	24477	64196	88673	0.276037	0.723963
SI = 0.94
Array	S gfp microcolony total area (µm2)	A rfp microcolony total area (µm2)	Total microcolony area (µm2)	fS gfp	fA rfp
1	72014	82985	154999	0.464609	0.535391
2	55354	68252	123606	0.447826	0.552174
3	94077	105920	199997	0.470392	0.529608
4	56891	72523	129414	0.439605	0.560395
Fig. 2f	f of S gfp and E2 rfp printed at initial SI of 0.50 and 0.94, after 18 hours of competition
SI = 0.50
Array	S gfp microcolony total area (µm2)	E2 rfp microcolony total area (µm2)	Total microcolony area (µm2)	fS gfp	fE2 rfp
1	55.0964	181650	181705	0.000303219	0.999697
2	86.6621	288300	288387	0.000300507	0.999699
3	0	238060	238060	0	1
4	33.2874	271610	271643	0.000122541	0.999877
SI = 0.50
Array	S gfp microcolony total area (µm2)	E2 rfp microcolony total area (µm2)	Total microcolony area (µm2)	fS gfp	fE2 rfp
1	88569	166710	255279	0.34695	65.305
2	69039	213510	282549	0.244343	75.5657
3	107190	222080	329270	0.325538	67.4462
4	13798	226730	240528	0.0573655	94.2635
5	731.749	187120	187852	0.00389536	99.6105
6	172130	195760	367890	0.467884	53.2116
7	137930	189810	327740	0.420852	57.9148
8	54548	253540	308088	0.177053	82.2947
9	79647	222650	302297	0.263473	73.6527
10	145320	175320	320640	0.453219	54.6781
Fig. 2g	f of S gfp and E8 rfp printed at initial SI of 0.50 and 0.94, after 18 hours of competition
SI = 0.50
Array	S gfp microcolony total area (µm2)	E8 rfp microcolony total area (µm2)	Total microcolony area (µm2)	fS gfp	fE8 rfp
1	42.141	361460	361502	2.76624e-06	0.999883
2	595.142	402630	403225	4.96001e-06	0.998524
3	63.6091	463080	463144	6.47747e-06	0.999863
4	310.889	385220	385531	1.03753e-05	0.999194
5	338.718	465740	466079	1.07278e-05	0.999273
6	493.368	436650	437143	1.37255e-05	0.998871
7	109.726	417830	417940	1.67488e-05	0.999737
SI = 0.94
Array	S gfp microcolony total area (µm2)	E8 rfp microcolony total area (µm2)	Total microcolony area (µm2)	fS gfp	fE8 rfp
1	163.131	171640	171803	0.000949523	0.99905
2	452.3	163130	163582	0.00276497	0.997235
3	146.778	164200	164347	0.000893099	0.999107
4	567.568	148900	149468	0.00379727	0.996203
5	175.894	140060	140236	0.00125427	0.998746
6	239.312	137780	138019	0.0017339	0.998266
7	172.305	153630	153802	0.0011203	0.99888
Fig. 2h	f of R1 gfp and E2 rfp printed at initial SI of 0.50 and 0.94, after 18 hours of competition
SI = 0.50
Array	R1 gfp microcolony total area (µm2)	E2 rfp microcolony total area (µm2)	Total microcolony area (µm2)	fR1 gfp	fE2 rfp
1	237350	173920	411270	0.577115	0.422885
2	249180	184190	433370	0.574982	0.425018
3	251440	216480	467920	0.537357	0.462643
4	247170	202780	449950	0.549328	0.450672
5	298340	251710	550050	0.542387	0.457613
6	284010	256010	540020	0.525925	0.474075
7	319030	265380	584410	0.545901	0.454099
8	254490	233820	488310	0.521165	0.478835
9	265760	236700	502460	0.528918	0.471082
SI = 0.94
Array	R1 gfp microcolony total area (µm2)	E2 rfp microcolony total area (µm2)	Total microcolony area (µm2)	fR1 gfp	fE2 rfp
1	162240	190110	352350	0.460451	0.539549
2	179600	148880	328480	0.546761	0.453239
3	174880	153680	328560	0.532262	0.467738
4	205110	176770	381880	0.537106	0.462894
5	160990	196930	357920	0.449793	0.550207

## Sheet: Fig. 3
Normalisation for productivity (p) calculations. Arrays of S gfp and S rfp printed at initial SI = 0.94 after 18 hours of competition
Array	S rfp microcolony total area (µm2)	S gfp microcolony total area (µm2)	Total microcolony area (µm2)	fS gfp	fS rfp	pS gfp	pS rfp
1	220550	179560	400110	0.551223	0.448777	1.11138	0.904826
2	194190	202970	397160	0.488947	0.511053	0.978548	1.02279
3	202460	159750	362210	0.558958	0.441042	1.02022	0.805001
4	216700	215320	432020	0.501597	0.498403	1.09198	1.08503
5	200040	192930	392970	0.509046	0.490954	1.00803	0.972199
	As (area for normalisation)	198447
Fig. 3a	Frequency (f) and p of E2 gfp and E7 rfp printed at initial SI of 0.50 and 0.94, after 18 hours of competition
SI = 0.50
Array	E2 gfp microcolony total area (µm2)	E7 rfp microcolony total area (µm2)	Total microcolony area (µm2)	fE2 gfp	fE7 rfp	pE2 gfp	pS rfp
1	57436	0	57436	1	0	0.289427	0
2	100580	0	100580	1	0	0.506836	0
3	131590	0	131590	1	0	0.663099	0
4	140320	0	140320	1	0	0.707091	0
SI = 0.94
Array	E2 gfp microcolony total area (µm2)	E7 rfp microcolony total area (µm2)	Total microcolony area (µm2)	fE2 gfp	fE7 rfp	pE2 gfp	pS rfp
1	186970	35154	222124	0.841737	0.158263	0.942166	0.177146
2	197180	37298	234478	0.840932	0.159068	0.993615	0.187949
3	179530	46364	225894	0.794753	0.205247	0.904675	0.233634
Fig. 3b	Frequency (f) and p of A gfp and E2 rfp printed at initial SI of 0.50 and 0.94, after 18 hours of competition
SI = 0.50
Array	A gfp microcolony total area (µm2)	E2 rfp microcolony total area (µm2)	Total microcolony area (µm2)	fA gfp	fE2 rfp	pA gfp	pE2 rfp
1	91652	0	91652	1	0	0.461846	0
2	102560	0	102560	1	0	0.516813	0
3	66061	0	66061	1	0	0.33289	0
4	95262	0	95262	1	0	0.480037	0
5	66061	0	66061	1	0	0.33289	0
6	164770	0	164770	1	0	0.830297	0
7	64218	0	64218	1	0	0.323603	0
SI = 0.94
Array	A gfp microcolony total area (µm2)	E2 rfp microcolony total area (µm2)	Total microcolony area (µm2)	fA gfp	fE2 rfp	pA gfp	pE2 rfp
1	57640	0	57640	1	0	0.290455	0
2	87863	0	87863	1	0	0.442753	0
3	110360	0	110360	1	0	0.556118	0
4	89177	0	89177	1	0	0.449374	0
5	112760	0	112760	1	0	0.568212	0
6	94388	0	94388	1	0	0.475633	0
Fig. 3c	Frequency (f) and p of E2 gfp and E8 rfp printed at initial SI of 0.50 and 0.94, after 18 hours of competition
SI = 0.50
Array	E2 gfp microcolony total area (µm2)	E8 rfp microcolony total area (µm2)	Total microcolony area (µm2)	fE2 gfp	fE8 rfp	pE2 gfp	pE8 rfp
1	0	195600	195600	0	1	0	0.985654
2	0	163570	163570	0	1	0	0.82425
3	0	134490	134490	0	1	0	0.677712
SI = 0.94
Array	E2 gfp microcolony total area (µm2)	E8 rfp microcolony total area (µm2)	Total microcolony area (µm2)	fE2 gfp	fE8 rfp	p E2 gfp	p E8 rfp
1	2197.1	15254	17451.1	12.59	87.41	0.0110715	0.0768669
2	1430	14061	15491	9.23117	90.7688	0.00720595	0.0708552
3	734.3	26464	27198.3	2.6998	97.3002	0.00370023	0.133356
Fig. 3d	Frequency (f) and p of E2* mneongreen and E8 rfp printed at initial SI of 0.50 and 0.94, after 18 hours of competition
SI = 0.50
Array	E2* mneongreen microcolony total area (µm2)	E8 rfp microcolony total area (µm2)	Total microcolony area (µm2)	fE2* mneongreen	fE8 rfp	pE2* meneongreen	pE8 rfp
1	0	0	0	0	0	0	0
2	0	0	0	0	0	0	0
3	0	13649	13649	0	1	0	0.0687791
4	0	22210	22210	0	1	0	0.111919
5	0	27283	27283	0	1	0	0.137483
6	0	24267	24267	0	1	0	0.122285
7	0	0	0	0	0	0	0
8	0	0	0	0	0	0	0
9	0	0	0	0	0	0	0
SI = 0.94
Array	E2* mneongreen microcolony total area (µm2)	E8 rfp microcolony total area (µm2)	Total microcolony area (µm2)	fE2* mneongreen	fE8 rfp	pE2* meneongreen	pE8 rfp
1	0	77130	77130	0	1	0	0.388668
2	0	101760	101760	0	1	0	0.512782
3	0	124710	124710	0	1	0	0.62843
4	0	171040	171040	0	1	0	0.861893
5	0	97070	97070	0	1	0	0.489148
6	0	92010	92010	0	1	0	0.46365
7	0	33760	33760	0	1	0	0.170121

## Sheet: Fig. 4
Fig. 4c	Frequency (f) and productivity (p) of S gfp and S rfp in three bioink prints (S S S) after 18 hours of growth.
Array	S rfp microcolony total area (µm2)	S gfp microcolony total area (µm2)	Total microcolony area (µm2)	fS gfp	fS rfp	pS gfp	pS rfp
1	97530	92050	189580	51.4453	48.5547	0.999669	0.94646
2	107560	98280	205840	52.2542	47.7458	1.10248	1.01052
3	100170	106440	206610	48.4826	51.5174	1.02673	1.09442
4	98650	91950	190600	51.7576	48.2424	1.01115	0.945432
5	92565	104520	197085	46.967	53.033	0.948779	1.07468
6	90696	105300	195996	46.2744	53.7256	0.929622	1.0827
7	95765	82260	178025	53.793	46.207	0.981578	0.845799
	closest band to producer	furthest band to producer
As (area for normalisation)	97562.3	97257.1
Fig. 4d	f and productivity p of S gfp and S rfp in three bioink prints (E2 S S) after 18 hours of growth.
Array	S rfp microcolony total area (µm2)	S gfp microcolony total area (µm2)	Total microcolony area (µm2)	fS gfp	fS rfp	pS gfp	pS rfp
1	1511	488	1999	75.5878	24.4122	0.0154875	0.00501763
2	23923	2238	26161	91.4453	8.55472	0.245207	0.0230112
3	65159	10299	75458	86.3513	13.6487	0.667871	0.105895
4	64638	14759	79397	81.4111	18.5889	0.662531	0.151752
5	60786	19371	80157	75.8337	24.1663	0.623048	0.199173
6	55791	19330	75121	74.2682	25.7318	0.57185	0.198751
7	34996	1920	36916	94.799	5.201	0.358704	0.0197415
8	44756	4752	49508	90.4016	9.59845	0.458743	0.0488602
9	98001	18823	116824	83.8877	16.1123	1.0045	0.193538
10	53454	3880	57334	93.2326	6.76736	0.547896	0.0398942
11	57822	17453	75275	76.8143	23.1857	0.592668	0.179452
12	97210	8352.3	105562	92.0878	7.9122	0.996389	0.0858785
13	51489	8352.3	59841.3	86.0426	13.9574	0.527755	0.0858785
Fig. 4e	f and productivity p of S gfp and S rfp in three bioink prints (E2 blank S) after 18 hours of growth.
Array	S rfp microcolony total area (µm2)		Total microcolony area (µm2)			pS gfp
1	777		777			0.00796414
2	2103		2103			0.0215555
3	868		868			0.00889688
4	11021		11021			0.112964
Fig. 4f	f and productivity p of S gfp and R1 rfp in three bioink prints (E2 R1 S) after 18 hours of growth.
Array	S gfp microcolony total area (µm2)	R1 rfp microcolony total area (µm2)	Total microcolony area (µm2)	fS gfp	fR1 rfp	pS gfp	pR1 rfp
1	614.6	84360	84974.6	0.723275	99.2767	0.00629957	0.867391
2	1083	83615	84698	1.27866	98.7213	0.0111006	0.859731
3	680.4	90753	91433.4	0.744148	99.2559	0.00697401	0.933124
4	576.2	85151	85727.2	0.672132	99.3279	0.00590597	0.875524
Fig. 4g	f and productivity p of S gfp and R2 rfp in three bioink prints (E2 R2 S) after 18 hours of growth.
Array	S gfp microcolony total area (µm2)	R2 rfp microcolony total area (µm2)	Total microcolony area (µm2)	fS gfp	fR2 rfp	pS gfp	pR2 rfp
1	73295	96290	169585	0.432202	0.567798	0.751264	0.990056
2	16961	92350	109311	0.155163	0.844837	0.173848	0.949545
3	23184	83030	106214	0.218276	0.781724	0.237633	0.853716
4	61769	104350	166119	0.371836	0.628164	0.633124	1.07293
5	524.984	107550	108075	0.00485759	0.995142	0.00538102	1.10583
6	402.109	100900	101302	0.0039694	0.996031	0.00412156	1.03746
6	108990	102740	211730	0.514759	0.485241	1.11713	1.05637
8	46010	95460	141470	0.325228	0.674772	0.471596	0.981522
9	16020	105440	121460	0.131895	0.868105	0.164203	1.08414
10	78420	108960	187380	0.418508	0.581492	0.803794	1.12033
11	97360	99390	196750	0.494841	0.505159	0.997927	1.02193
12	39230	101240	140470	0.279277	0.720723	0.402102	1.04095

## Sheet: Supp. 1
Supplmentary Fig. 1a							Supplmentary Fig. 1b			Supplementary Fig. 1c			Supplementary Fig. 1d			Mesaurements from arrays containing S gfp and S rfp printed at an initial SI = 0.50 after 18 hours of growth.
2D Centre-to-centre distance (µm)							Diamter (µm)			Aspect ratio			Area (µm2)
Array 1	Array 2	Array 3	Array 4	Array 5	Array 6
81.74	25.9804	37.0538	58.9651	52.2304	111.207		9.18902			2.29944			35.5831
42.8332	21.7624	60.4044	33.0826	31.0005	37.0103		14.2984			1.89402			86.0882
24.6672	26.0655	22.5096	38.371	31.7972	50.5513		44.7432			1.5214			817.837
23.8312	46.7465	18.4567	24.728	40.5677	20.0464		17.7539			2.34218			93.5491
56.5122	17.2298	28.0286	27.8826	24.8399	23.1536		5.61939			1.56077			20.0872
21.1087	25.6839	47.7023	43.9869	14.3567	30.1257		25.3603			1.27981			363.866
30.8549	21.8475	73.4186	25.4808	21.4259	35.6584		32.7488			1.67649			441.345
25.0402	23.698	29.9201	30.2073	76.6908	31.0984		5.22215			1.64592			17.2176
48.4917	22.5328	38.4049	20.3904	32.862	63.8023		30.9194			2.03173			379.362
17.5045	30.5909	43.8207	31.6498	32.7809	26.7238		31.8104			2.11162			357.553
16.6696	21.6594	23.7995	27.6931	50.7846	40.3619		13.9999			1.92786			76.3315
26.8534	17.5921	35.5776	53.0506	12.874	34.8539		19.5392			1.17774			216.368
21.2242	20.1431	50.0209	104.075	15.4525	38.3177		10.72			2.16479			48.7833
24.0433	15.6983	23.5663	17.9277	27.9357	67.6681		6.87688			2.31687			19.5133
20.4292	21.2837	25.8368	25.0486	16.2935	46.6829		24.6511			1.76579			266.873
26.9031	133.369	34.6029	25.4307	23.6969	30.5113		18.169			1.31214			203.168
22.1292	20.0766	19.6399	26.4445	20.6081	51.8552		20.3126			1.56996			181.933
17.1615	16.9628	25.9371	20.1138	20.4977	22.4015		5.22115			2.28046			12.6263
56.2158	17.2779	47.7967	19.5683	20.0339	45.9633		14.7269			1.94772			82.0707
21.3629	19.0588	22.4627	16.1878	22.6256	15.7295		20.3137			1.64895			134.871
22.0839	17.232	36.0134	30.2882	13.8445	52.6425		29.5868			1.64985			414.945
19.3335	20.2744	18.9509	17.5726	22.1575	16.9152		14.327			1.14546			145.776
33.6493	21.5549	49.6196	24.5925	25.1366	20.5936		36.4876			1.90189			501.033
24.3532	26.2489	18.3441	21.005	21.9275	44.8238		26.8091			1.28396			445.363
22.5199	22.2721	25.601	8.27095	20.0724	35.402		17.3036			1.3948			171.028
18.8291	17.9333	27.0869	21.5391	24.8209	13.5452		5.55786			1.36453			22.3829
18.4309	22.887	72.9601	35.2955	19.7508	20.3581		17.6235			1.66685			143.48
13.5925	16.172	26.4233	24.9147	30.4407	25.4814		3.23884			1.43466			8.03489
18.6529	19.9339	36.1317	37.485	21.419	33.6087		14.902			1.5255			111.341
20.778	17.0902	32.9119	48.3073	23.0056	20.3915		18.1537			1.50265			157.828
22.0267	16.894	29.5016	15.4818	15.8542	11.7433		15.328			1.49058			115.358
12.1757	24.8582	23.6796	21.0077	89.1973	32.423		9.902			2.18839			36.157
26.1563	19.1083	25.6773	18.6343	24.3026	25.7055		44.9769			1.39039			856.864
24.7169	15.333	26.555	20.7929	18.3045	39.7116		46.5245			3.21505			381.084
17.9851	15.7707	36.8758	22.1874	21.19	18.1109		20.3408			2.39811			119.949
25.3523	16.3335	87.7334	23.7356	23.5009	24.1653		28.0218			1.3776			404.614
41.8048	16.8524	26.628	20.3553	43.0162	22.0727		53.2159			2.52162			878.099
22.8628	18.1323	22.4295	18.8684	18.7089	24.0277		10.084			1.50903			56.8182
30.1951	13.7224	24.1662	23.8755	21.6587	21.4458		33.9886			1.87516			478.65
15.8341	19.6396	21.8307	91.4202	17.6378	16.8575		6.13247			1.63273			20.6612
22.5283	43.715	22.4346	30.8179	21.9324	22.8609		26.5467			1.21804			427.571
12.0685	15.0526	28.8775	23.2641	20.9498	15.5542		14.9568			1.57127			112.489
13.7864	17.7099	31.1266	24.5433	25.409	25.6206		5.25905			1.39656			19.5133
15.205	24.5254	24.5269	21.8494	23.7457	23.6988		3.02865			1.30593			7.46097
20.4753	19.9302	17.0518	24.1686	21.0215	18.7946		17.1456			1.51776			161.846
26.1202	19.3886	18.8947	25.2313	18.8028	26.4092		18.2379			1.06264			202.594
19.6844	15.8471	25.2224	25.6357	31.0373	16.5369		22.7773			1.4575			292.126
25.2519	24.2394	31.1307	28.744	19.8699	18.6978		33.0984			1.37189			556.129
20.3072	20.9622	24.8629	20.572	14.9781	18.3798		6.28882			1.22897			28.1221
23.8918	17.2001	32.3178	16.9137	18.0485	13.9213		42.0037			1.354			743.228
12.465	18.0975	36.3621	25.4145	19.9121	19.4144		10.0476			1.75828			49.3572
19.4297	22.1972	23.9234	21.4403	17.1253	18.8601		16.0096			3.5927			61.9835
15.6806	15.0193	17.3647	22.7376	22.3165	28.9556		16.4368			1.65442			121.671
16.0746	12.8879	17.8406	21.989	16.4407	23.5842		13.3757			1.95207			74.0358
22.5843	17.1264	29.9053	18.4586	33.9213	24.971		11.4176			1.39585			82.0707
15.4141	17.2044	18.846	26.5651	19.2794	16.3912		12.8162			1.53653			84.3664
23.3661	17.9359	22.0196	26.7818	17.3869	62.2649		30.6747			1.89872			356.405
24.009	21.4809	20.2382	15.7294	17.5672	33.2389		23.1773			1.28607			289.83
19.3371	15.0817	27.3305	30.4338	22.6234	22.2736		14.7505			1.29248			135.445
27.2791	20.1835	23.5625	21.0293	20.2447	22.4132		27.2336			1.31141			405.188
27.7479	16.8495	23.6399	27.2297	14.7565	21.8989		31.8387			1.41528			483.815
27.162	21.0315	16.9831	29.3734	19.881	21.6182		2.67927			1.26246			6.31313
15.0514	14.7284	30.1397	24.5852	18.361	27.3721		6.54973			2.123			20.0872
19.7298	27.0772	20.3346	18.1159	16.7267	16.5224		22.5122			1.38364			304.752
47.0183	26.0347	29.9434	21.97	16.4276	11.4428		14.3295			1.38122			125.689
13.6227	18.6616	20.5636	24.5665	15.4342	15.365		16.474			2.06993			104.454
18.8867	20.4254	18.6752	23.4333	14.806	18.7895		11.7284			1.59023			66.0009
17.204	17.8102	21.5305	17.3925	18.6548	15.3446		11.8729			1.59245			74.6097
21.2993	16.6755	22.3447	24.2199	25.4156	19.7357		19.2024			1.42705			207.759
21.8807	21.6613	23.5838	15.4976	14.5623	28.0003		13.2714			1.45283			94.697
23.7391	17.8552	23.8654	34.2783	16.8202	22.6135		29.1788			1.66032			382.231
17.361	17.6072	21.1739	24.9185	20.0864	37.5183		7.99422			1.1984			47.0615
19.8125	23.1996	42.5873	25.0913	19.2399	17.02		10.6158			1.4589			63.1313
19.863	16.9106	26.2384	23.5677	21.7422	12.2724		15.6761			3.70006			59.1139
19.4071	20.7291	21.4193	20.1211	14.7921	22.4116		14.08			2.3766			63.7052
18.4752	16.1529	28.683	22.2309	23.8325	16.7643		6.08962			1.2317			27.5482
24.1645	14.9078	21.4164	23.7294	28.7431	24.9257		28.8012			1.54778			400.023
20.0795	19.8743	22.2432	26.3758	13.8805	18.3342		24.7306			1.37934			297.865
84.5959	26.3384	23.2132	20.5536	14.9791	20.1586		4.4635			1.15875			17.2176
22.3774	25.4666	24.0429	23.9192	17.008	15.1243		16.6805			1.95679			104.454
13.7651	19.2414	70.4136	19.275	17.5075	10.3132		14.061			1.9709			83.2185
20.1498	26.2831	26.3106	24.0086	21.8392	21.9758		22.3078			2.3025			160.698
21.4402	14.8545	20.0368	17.1545	16.2454	22.7394		26.5126			1.34855			259.412
18.237	19.5535	20.0337	23.5756	17.7988	20.6013		6.68646			1.60429			27.5482
18.1594	18.4268	16.4951	18.3219	12.6092	17.8112		12.638			1.41148			82.0707
21.2411	18.3174	21.5684	17.409	17.4171	22.7189		31.8906			1.27731			534.894
22.3593	21.3663	16.743	24.4493	15.3439	19.8149		24.668			1.7303			288.108
17.105	16.6445	20.8421	20.5433	15.1297	24.8702		15.3681			1.63993			81.4968
18.6746	13.415	23.9611	18.4591	18.4553	21.423		15.4588			2.41794			79.775
22.2032	14.0133	24.5655	21.1828	14.0172	17.6522		19.3902			1.28464			223.255
19.8501	14.8659	91.7736	13.1151	14.9864	16.9862		19.574			1.75822			146.924
18.1995	17.6642	25.2302	27.6153	17.7173	15.5683		9.34891			1.48919			51.6529
21.7737	22.5706	26.871	56.4603	20.2311	17.2376		9.03526			1.53259			45.9137
19.9364	20.147	19.3479	20.3632	21.7179	17.1477		22.6932			2.1317			180.785
21.0853	16.5902	27.8795	26.1136	17.5957	17.8166		16.9354			1.4547			161.846
24.0544	19.0822	21.8224	20.8758	18.9402	16.2197		21.7757			1.6137			192.837
21.1126	15.0907	25.7844	20.9125	73.965	29.7666		20.481			1.66632			164.141
18.6381	15.2378	19.8351	22.9559	17.1253	24.3261		NaN			NaN			NaN
22.9923	21.5057	23.6275	23.5419	14.7075	23.4155		11.3464			1.56393			69.4444
19.648	15.0328	27.2788	23.8167	17.7701	23.0936		21.8123			1.65475			200.298
18.2429	17.35	19.2895	15.3959	13.8889	18.9951		2.73467			1.19095			6.88705
20.3081	16.615	16.7997	20.9202	16.3588	24.0854		12.7523			1.40191			89.5317
19.4763	16.3706	20.8528	19.7046	16.8921	18.3225		18.8412			1.15401			238.751
14.8299	17.9575	22.2798	23.6799	22.4162	37.4599		11.32			1.04739			104.454
18.8813	13.1863	22.0728	27.7187	11.4532	21.0584		6.81496			1.60075			24.6786
21.3886	17.3725	20.9167	18.6667	15.5881	19.4616		14.5267			1.4687			106.175
20.4448	17.7509	24.1987	14.5474	16.7306	17.4758		27.1526			1.287			401.171
25.7543	21.1865	23.11	18.0113	20.3262	15.8721		17.1537			1.84167			104.454
14.6792	17.8875	18.7471	26.4354	22.6003	24.1258		27.2582			1.26655			474.059
14.2333	21.6116	20.2171	23.3867	15.1246	16.1843		18.5328			1.52375			154.959
24.2338	14.6949	19.5021	13.9829	19.1102	18.1826		4.48959			1.23057			14.348
14.8122	22.7881	20.4755	21.1478	20.3246	15.2163		25.8615			1.76031			276.056
19.9189	18.2469	16.0505	21.6101	17.0549	13.0319		16.2521			2.54924			83.7925
20.3807	19.3604	16.9901	18.7437	19.4014	18.803		NaN			NaN			NaN
19.9065	16.5	18.5355	14.8667	16.4691	13.843		4.46348			1.37608			14.9219
21.3286	17.0522	19.8689	16.4313	18.6144	21.9684		16.1265			1.42579			115.358
18.76	15.9755	21.6563	12.2328	24.6496	20.9276		28.4762			3.21879			165.863
19.6732	18.0731	23.8003	30.9514	16.4665	13.9729		21.7859			1.93632			200.298
20.7066	24.2518	31.5335	16.2162	17.7695	16.1225		15.742			1.25053			107.897
22.8344	23.0531	27.1078	20.7185	19.6967	17.8631		19.5929			1.25463			252.525
26.398	21.1919	35.4128	17.3646	17.3438	17.9856		18.147			2.58437			105.028
54.8795	19.8929	20.8128	20.5177	18.6167	17.4147		32.1315			1.69852			372.475
14.4948	51.5594	25.6879	22.4427	22.0517	21.7922		11.2784			2.1002			52.2268
18.7415	20.7164	15.5402	14.44	23.3601	19.5947		21.1344			1.80523			188.82
20.2687	17.2752	25.7496	20	16.2648	21.0737		8.14947			1.07177			53.9486
16.7409	18.3646	18.2596	20.6905	14.6333	25.6845		27.5929			1.13595			471.763
19.2424	18.305	11.6648	17.6085	18.1278	18.0913		29.584			1.6505			414.945
17.1589	17.4137	22.1181	19.4535	18.9887	21.5281		28.5412			3.10718			183.655
26.2925	16.0281	19.1211	32.3353	20.901	21.892		18.8062			2.00823			123.967
15.0733	15.1407	15.5836	22.2203	24.1409	13.8542		15.8137			1.10142			187.098
15.825	17.9057	14.6874	19.1729	20.4757	17.7162		14.888			2.38512			76.9054
18.8177	18.7562	30.7376	23.0367	21.2726	17.9448		NaN			NaN			NaN
20.6451	11.5132	26.1424	17.2473	14.3952	20.1079		7.63035			1.34068			40.1745
20.2531	13.6971	23.0734	24.4967	18.0754	18.3727		19.8599			1.16968			273.186
12.7603	11.7243	21.9378	13.0906	20.9559	22.353		19.9908			1.62338			200.298
15.0892	20.1576	24.0869	23.1406	22.3913	17.7911		34.3407			1.72757			432.736
22.3285	21.3169	17.3498	17.6157	14.4812	21.5339		22.0298			1.30482			300.735
20.1934	12.0093	19.8236	17.6992	18.2638	20.3137		13.9096			3.09012			45.9137
107.156	21.6897	22.522	20.1414	13.083	20.1525		6.61123			1.916			22.3829
16.2104	16.1949	17.3563	14.0768	9.68861	12.8317		24.4197			2.04583			196.855
10.824	18.8801	26.2782	24.4045	16.1412	21.197		14.8668			1.28324			104.454
15.7526	16.6677	28.8637	24.2125	14.3139	15.3689		30.7943			1.36729			498.737
18.4821	15.7356	24.1316	16.1632	19.3721	17.7621		11.8133			1.8172			61.4096
18.2519	19.2662	15.4635	24.098	19.5624	20.2586		7.43774			1.33761			33.2874
12.9518	14.9146	21.3983	24.6057	17.9934	16.9637		5.5119			1.98861			16.0698
24.1482	20.5086	25.3082	19.9934	16.4688	21.1691		12.9881			1.31111			101.584
9.57823	19.9989	22.5168	14.8358	20.0797	20.5684		11.2745			1.87516			52.8007
15.5187	19.3454	20.2235	10.9717	22.7853	17.6856		10.6054			2.71168			37.8788
19.5666	18.9024	23.8597	14.3538	20.3546	19.0704		11.8173			1.57543			67.7227
18.0293	23.2642	20.5215	23.3339	12.243	10.8627		8.8115			1.82114			33.2874
15.2283	21.9837	17.7142	18.5964	13.6266	23.0663		2.72751			1.19579			7.46097
24.3526	20.5831	27.3089	22.916	18.6016	14.8953		20.0687			2.10896			152.663
18.31	20.1861	27.2729	16.7564	16.8385	19.0779		18.7465			1.5139			179.637
17.5683	21.032	19.0421	83.7148	15.8551	20.0886		8.87146			1.14982			55.6703
18.6313	19.0774	25.1621	22.4023	18.7497	12.939		28.1339			1.27666			285.813
20.0022	19.8224	16.3402	17.3376	19.8649	19.9563		17.2731			2.46456			60.2617
12.7013	20.2524	21.6633	19.096	20.6762	22.1092		15.7384			2.15057			71.1662
12.924	18.7403	32.5932	20.1631	17.9844	26.9655		10.6287			1.9986			46.4876
16.6447	20.0503	22.5851	22.5583	20.1999	29.7033		17.5486			1.16678			125.115
20.0571	13.9726	30.4862	18.5011	51.6382	24.7234		10.7206			3.60709			28.1221
21.5854	19.1787	24.0398	26.5773	12.7723	26.7649		8.37663			1.4091			45.9137
20.2489	21.7667	22.0625	30.057	18.6884	20.3445		4.34795			1.17724			16.6437
22.5164	11.1296	25.4665	23.9685	17.3161	15.8418		7.3073			1.04596			45.3398
18.9193	17.7138	21.4654	21.9176	18.0188	17.1912		30.3519			1.78558			386.249
11.7882	17.2352	19.6417	20.382	18.6717	13.2623		19.8098			1.51205			164.141
13.8706	26.0116	17.612	19.3804	20.5464	13.7785		40.7296			2.33683			483.815
16.0118	23.8221	32.3333	22.6057	21.7659	18.6902		23.9169			1.44133			254.247
15.4779	18.8977	21.5024	25.6053	18.6659	21.7374		4.34444			1.7187			10.3306
17.7807	16.8227	16.8269	21.9922	15.1075	20.7637		4.21761			1.53117			12.0523
20.6432	20.4532	26.1354	24.4171	15.4131	15.8162		17.1561			2.06647			116.506
17.3756	27.8227	18.0775	16.6046	20.8319	20.255		14.571			1.60337			98.1405
25.1038	18.4639	36.7489	25.6398	16.3334	24.1285		15.0463			1.11178			141.185
18.5176	15.9529	16.1447	29.8385	19.6283	15.5646		28.9513			4.03321			115.932
14.3245	14.4084	21.9597	22.141	18.5747	21.6196		4.18493			1.12148			14.9219
15.4541	20.1029	24.8484	18.8823	21.282	20.2368		27.3897			1.4994			397.727
12.1871	26.2886	17.2644	16.8416	17.1415	17.1713		17.2744			1.28497			146.924
14.008	16.2724	24.7464	15.3391	21.9281	16.9933		5.62544			1.3714			22.3829
35.1802	15.1272	20.7054	20.8969	15.8383	19.4442		18.8007			1.11945			234.16
15.1047	17.0627	25.9837	24.4489	17.9061	20.849		3.41174			1.14568			10.9045
12.6602	22.1364	18.0668	30.3287	20.4771	16.8897		13.2624			1.2428			120.523
24.2051	21.2266	22.3784	23.6638	18.2163	13.9672		14.9812			1.26726			132.002
20.7011	20.6705	56.7366	20.0319	18.7533	25.9589		7.04729			1.80474			24.6786
19.569	14.7117	27.1048	20.1097	15.2056	20.171		3.48446			1.27476			10.3306
13.8419	16.276	19.9011	27.2166	20.0213	20.7161		23.0755			1.13992			381.084
16.581	11.0669	21.9668	20.4751	18.2429	18.8692		22.4443			1.75621			241.047
17.934	12.8279	25.7432	44.3134	15.9515	27.4205		31.2019			1.51377			366.736
21.467	20.4516	25.4578	19.3099	23.2429	18.2552		16.0132			1.70362			116.506
19.2937	15.6536	31.4545	19.7766	15.077	18.4239		12.3063			2.3992			49.9311
19.6066	10.2136	21.4658	22.9537	21.1043	15.656		15.3383			1.29033			119.949
21.135	13.8296	16.408	21.0157	14.7399	17.5084		27.4893			1.3901			447.658
18.8564	20.4847	22.813	23.0854	17.4943	19.896		20.5746			1.84225			163.567
17.5867	21.5858	28.5952	21.2518	14.8175	23.8115		25.3924			1.99825			227.847
26.0062	17.2446	17.0646	21.5328	19.2119	16.2587		29.2296			2.14996			297.865
14.9526	21.1376	15.0382	22.311	16.1045	22.122		7.469			1.75544			27.5482
16.2049	13.9229	17.9655	22.9791	12.26	15.6363		7.35002			1.83184			28.6961
18.6786	55.8795	25.3635	19.4271	16.1592	13.2013		22.1931			1.14132			301.882
20.5566	17.7653	18.6699	16.7177	15.2337	15.2819		4.70527			1.02039			20.0872
8.93593	24.3492	17.7597	20.9576	19.8695	18.6633		21.9264			1.64601			220.386
21.1631	19.3925	20.1422	22.8002	16.0941	23.1943		28.1442			2.16823			265.152
21.5826	16.7741	9.98647	22.0336	17.56	11.9924		25.5891			1.4655			342.057
26.7238	12.9047	17.9766	18.8234	18.4093	21.4371		5.81779			1.22264			25.8264
19.9334	29.9283	22.2444	18.5043	26.0987	18.3458		22.3707			1.45553			258.264
19.3702	26.1481	20.1851	15.1684	16.886	19.9333		17.7316			1.31879			173.898
17.5611	18.0191	34.8429	17.7583	13.2119	18.3078		30.4768			1.25786			487.259
15.2656	16.0669	20.168	21.4233	16.4629	20.3949		19.7894			1.31922			201.446
19.6982	16.7066	22.019	22.5468	17.3928	137.645		12.2102			2.05735			62.5574
20.5578	23.5111	20.3786	16.8014	19.4668	20.7619		19.9985			1.82939			176.194
21.6396	16.1352	16.5843	17.2764	10.4602	20.2789		3.48446			1.27476			10.3306
22.8355	16.0578	18.0889	21.3416	17.6886	15.5086		14.8741			1.51485			123.967
18.122	19.2389	18.0786	11.658	23.2422	17.667		14.4673			1.59434			110.767
15.4464	19.5654	17.9478	16.7619	19.0931	18.0007		7.20186			1.32715			35.0092
11.7049	26.2818	16.1557	16.2542	19.1963	16.0405		23.928			1.07593			436.754
28.9134	17.1999	17.9137	16.6832	18.9464	21.0087		16.7695			1.86763			118.228
22.2783	21.7433	20.1245	23.451	17.6089	19.1668		2.6274			1.00472			8.03489
19.9143	23.6682	21.5729	23.7152	17.8391	18.7587		3.04811			1.15736			8.03489
14.9526	23.0154	19.8726	22.2277	16.8793	14.741		25.7699			1.24237			376.492
19.3629	13.3309	20.7824	14.6417	18.8239	14.5942		26.2562			1.47985			375.344
21.1777	23.3359	16.4511	24.2392	13.9314	18.252		17.8824			1.47317			173.898
22.2434	18.942	24.2476	19.0782	21.9243	16.7906		3.28019			1.60269			6.88705
18.1476	18.7436	18.7984	20.9219	16.2929	19.4577		24.5698			1.26593			320.822
21.7023	16.917	18.94	14.8841	12.3799	17.3416		25.9645			1.38906			382.231
19.7318	18.8653	19.3156	17.7422	14.8775	17.4965		32.8047			1.87281			406.336
18.7432	19.083	22.8464	21.1797	18.5539	16.7111		14.447			2.27449			58.5399
25.0176	23.0866	21.5217	12.6214	18.9559	14.5714		23.1964			1.35201			304.178
23.7806	12.7521	14.8497	20.7466	17.2961	16.8587		20.3788			1.13558			293.848
13.9601	17.9352	13.2413	26.9886	13.7555	15.4364		29.9443			1.74585			247.934
50.6209	24.0172	22.5159	15.1313	22.2431	12.7725		25.6047			1.42539			355.831
28.0834	29.6003	14.5364	20.9626	13.053	22.343		15.3501			1.12696			165.863
21.3766	18.7714	18.7846	20.8353	17.9849	18.5955		10.0694			2.40572			34.4353
19.1087	22.0224	19.9074	16.8101	14.7237	16.2149		24.912			1.03386			492.424
18.8016	14.5313	20.0521	22.3044	16.1164	17.0102		24.5072			1.82078			256.543
19.9581	19.9051	14.7539	13.9445	20.8002	17.916		24.8305			1.96924			189.394
13.4733	21.5625	26.3913	22.2497	17.3846	18.2211		32.7041			2.06293			273.186
18.2975	20.8089	21.4728	16.177	17.3135	15.06		26.8023			1.64833			284.091
14.8465	16.6298	31.6612	24.9743	16.2371	17.5708		9.20265			1.19793			57.966
21.1265	15.2079	15.6498	17.6776	23.3158	22.926		10.4324			1.23202			71.7401
23.3224	13.9004	14.1408	24.6737	15.2113	19.8791		21.575			2.81865			117.08
18.3872	17.354	13.4423	20.0244	17.5192	24.5514		13.1348			1.45229			96.9927
23.2633	12.185	18.0222	13.1334	14.4167	19.6035		19.8281			1.65429			189.968
16.9374	13.856	18.0992	16.4088	18.9807	13.6549		23.2845			1.94891			209.481
17.3534	14.9667	18.2601	19.3718	19.0886	18.3127		3.8644			1.60119			10.3306
17.3943	21.2308	14.6641	17.2438	16.7482	15.3579		28.8352			1.49092			419.536
16.4638	22.9384	18.5166	17.1887	17.9403	21.4393		17.6065			1.46596			174.472
14.3516	18.8323	15.6698	18.8162	13.6433	15.2421		7.76879			1.21153			44.1919
12.6906	18.7579	16.8527	26.0387	22.3135	20.3668		7.27705			1.84409			26.4004
14.3447	23.4186	16.0165	25.133	16.7742	14.7426		7.01538			1.20478			36.7309
18.1813	41.6081	16.2811	17.448	19.1759	30.266		12.2862			1.50272			79.775
20.9702	18.7089	20.1279	14.6746	12.3873	18.9549		7.52143			1.8805			20.0872
19.2597	21.7046	17.188	19.0353	15.6411	21.4492		8.70286			2.14304			32.1396
14.6061	17.4514	21.9198	17.3287	20.4455	15.7774		29.8769			2.08826			323.691
16.4665	18.6074	30.2044	20.0926	21.3836	15.3832		21.1541			1.2249			270.891
14.0225	16.3971	15.7488	11.2445	21.3888	17.3404		13.821			1.61111			77.4793
20.0144	22.0666	11.9837	16.7829	17.9417	17.0267		10.9044			1.21814			74.0358
84.1849	22.5323	13.8344	23.759	16.7825	17.6574		18.6087			1.16707			178.489
16.8207	13.6782	18.0124	15.9311	14.7221	18.0006		6.92992			1.41007			30.9917
14.5912	17.0862	19.6628	21.5734	12.4942	15.2825		23.2454			1.08037			398.301
15.4963	24.8003	30.641	19.5629	17.2667	19.6478		15.3422			1.1975			164.715
14.7947	18.2772	38.5257	22.2922	18.5426	14.7636		13.013			2.43235			61.9835
11.4967	18.9568	17.8597	23.0147	22.8818	15.8955		17.3819			2.13591			117.08
19.7316	18.8724	19.9461	21.4421	18.9806	19.8002		10.16			1.19475			66.5748
17.317	15.4387	11.1978	17.1721	17.7815	19.8956		7.57062			1.39223			35.5831
15.2237	18.0047	19.5218	16.6927	18.2523	14.7945		10.4131			1.83065			48.7833
14.9399	16.3734	22.8484	15.7381	19.7053	14.1507		13.7168			1.88475			80.9229
28.8123	15.5817	19.6324	24.0123	13.2642	27.35		4.87338			1.86573			12.0523
19.7118	19.7099	16.4874	20.3142	19.0205	17.3137		12.7887			1.31206			102.158
20.5621	11.8849	19.5826	22.1139	16.7493	15.0909		6.08275			1.95444			19.5133
17.8599	17.4115	16.2258	21.5454	18.379	15.779		19.7899			1.1984			258.264
22.6018	17.0561	11.7676	16.4021	18.424	16.774		21.1754			1.05309			353.535
17.3915	16.2168	13.8956	23.1758	14.7512	15.3805		18.1123			1.23585			199.725
14.3787	13.648	21.821	17.4858	16.4545	18.7971		22.5289			1.45797			272.612
14.123	16.4082	18.0573	32.9081	16.5812	13.5763		29.0529			1.66221			393.71
13.2392	19.9321	22.7615	12.7165	14.9314	18.8104		14.5381			1.47999			122.819
16.0312	20.8328	12.7603	18.4613	23.1855	15.0303		15.511			1.57855			111.915
14.7405	22.4951	17.6599	15.5806	23.6017	12.2877		5.71764			1.34166			22.3829
18.8885	17.5887	17.484	18.5336	15.3289	17.6122		8.02916			1.70508			34.4353
23.9455	15.0243	18.5767	16.9372	38.823	16.768		3.29741			1.10175			10.3306
14.2044	21.6277	13.4381	25.6213	13.6238	15.8844		12.2181			2.32129			55.6703
17.327	17.7725	14.2658	14.5387	18.0003	20.8832		22.6907			1.31727			316.804
17.6093	14.2579	16.2987	15.2616	27.2398	18.2058		26.2297			2.08161			245.638
25.2458	10.7419	18.8371	19.456	18.6041	14.6145		10.0455			1.67571			50.5051
18.1302	16.932	18.0953	23.1598	16.6061	19.6592		4.72247			1.18164			18.3655
16.4154	21.0561	18.7118	18.6342	19.5693	15.2727		18.7159			2.36246			118.802
14.1045	20.1178	12.7665	17.895	18.5131	15.3693		31.2273			2.78033			204.89
17.9669	15.3579	19.6838	19.7017	16.2468	20.7701		8.47872			1.11507			52.2268
20.3838	13.7791	22.5626	18.4934	14.7524	16.7781		11.7346			1.98233			55.0964
17.8723	15.3715	65.5449	19.5476	16.5216	18.3966		4.02487			1.9474			9.18274
19.6123	41.1378	19.929	25.3751	17.5339	17.2157		9.56231			2.19285			29.8439
19.8723	12.1454	121.025	16.7527	17.6731	17.4546		14.0454			2.03453			79.2011
18.1625	24.1216	20.2255	23.3665	14.3247	12.7412		25.5311			1.5969			316.804
15.8112	17.5595	18.0199	20.7305	17.8334	15.8994		23.0023			1.77599			242.769
14.9595	19.7949	15.0058	15.7547	15.0736	14.9718		24.6864			1.57996			312.787
10.4997	20.8865	24.0396	23.3946	21.5093	17.6063		19.6705			1.86798			142.332
18.8641	16.9816	15.7161	21.2319	20.4003	12.8155		7.89276			1.60929			32.1396
22.3561	14.8027	20.2779	18.3235	18.3585	17.011		11.4749			2.05323			52.2268
18.892	18.2131	21.4895	21.3918	15.8305	16.9344		4.39268			1.1831			15.4959
10.6912	17.5435	22.6457	19.0651	23.1859	16.4862		23.91			2.27386			147.498
29.8443	12.4843	20.5946	23.2833	17.3346	17.7239		25.8569			1.4256			360.996
23.0515	14.2144	17.876	24.1637	19.4553	17.2595		14.9257			1.86389			94.697
12.2976	16.6761	19.8955	19.1986	20.8513	16.8751		5.99647			1.53886			22.3829
18.5592	15.2589	23.6	27.8742	17.7488	14.5021		60.9699			2.12728			1098.48
15.4885	18.0203	18.714	18.0599	17.7592	16.3548		15.4293			2.90544			66.0009
18.0474	15.8174	19.1023	21.0658	15.6615	17.3069		8.30216			1.17912			52.8007
18.1517	15.8943	21.2844	25.9996	13.986	17.0287		21.2123			1.11011			317.378
19.313	13.3417	15.7703	19.3742	17.0649	17.808		7.34188			1.22023			39.6006
18.8329	12.7418	21.1477	18.7139	19.1906	16.0711		3.59476			2.08412			7.46097
18.0949	16.7312	18.7118	21.5526	19.5788	14.0328		21.9345			1.70071			238.177
19.9503	20.7956	22.9935	22.9602	14.7005	17.2711		20.4858			1.31191			249.656
19.0736	12.4397	14.5378	19.7621	20.137	15.7377		23.7643			1.27184			334.596
16.6473	16.554	19.9321	20.0597	16.5217	17.6417		7.42498			1.88625			25.8264
15.5594	17.4771	20.0347	20.4546	16.7775	17.2629		25.7607			1.49953			346.074
21.9681	11.5411	20.2458	20.1903	17.2082	19.7392		26.3154			2.18659			223.255
17.3227	15.6024	18.6666	20.5606	18.2756	20.0824		4.32079			1.48653			12.6263
14.9384	16.5325	16.7634	24.3067	20.9349	21.2445		10.4605			3.86888			21.809
23.8054	21.3543	15.8275	20.8938	18.6047	18.6942		24.0264			1.65616			283.517
17.9766	11.9285	21.2947	28.0151	18.8492	16.8012		9.22095			2.14877			36.7309
16.0648	16.5209	19.0547	19.5369	16.1002	16.1073		6.73055			1.86626			20.6612
14.4589	13.4824	18.7417	22.4461	11.8559	15.5951		29.7105			1.09618			609.504
19.247	13.6686	16.533	19.6951	16.3281	21.5823		13.8687			1.37613			91.2534
15.7349	16.0693	18.0419	16.0455	17.3204	22.7906		5.26744			1.44094			15.4959
21.9717	20.4721	21.3419	18.2093	13.5917	39.3671		8.51373			2.19433			32.1396
17.2944	12.3968	16.5623	20.8372	19.6235	17.3396		8.74323			2.80873			26.4004
20.1318	14.4418	18.632	19.0037	13.3581	16.5842		12.7736			1.14687			77.4793
21.2545	19.1825	15.9847	19.1637	18.1775	20.0281		30.1462			1.41699			449.954
20.1055	14.3838	20.958	20.0139	20.8763	19.4837		13.6084			1.05533			144.628
15.2057	17.2301	17.1432	18.6701	19.137	16.339		24.4945			1.27322			334.596
16.7077	17.7424	14.615	16.9032	10.7441	17.146		24.6207			1.5892			276.63
18.582	13.555	15.8202	19.9132	13.6713	15.5985		27.4077			1.5705			363.866
14.5307	12.6537	18.9714	57.9443	15.6658	17.8901		12.4527			1.75835			72.314
19.3706	24.3716	23.5157	17.2308	18.6569	17.5394		9.82264			1.14717			67.1488
19.5511	15.4709	14.699	14.1036	14.2837	17.9226		18.9192			1.34065			221.534
13.8978	16.2063	18.4323	16.5978	23.6827	16.8392		13.8139			3.42545			50.5051
17.7235	13.6474	17.4273	19.666	18.8268	17.5644		24.8843			1.35428			350.092
17.1681	17.4115	15.5993	18.1522	19.0065	17.3192		21.3047			1.30757			247.934
21.2833	14.615	15.4232	14.2694	21.7444	20.9644		3.36224			1.08318			11.4784
20.631	17.4477	25.5628	24.0205	19.0449	14.6926		21.5582			1.47072			193.985
16.6304	14.47	14.6738	17.0244	18.5907	20.3617		11.74			2.12585			56.8182
19.5088	18.1097	19.1175	25.187	17.9104	27.8113		16.0679			1.30854			130.854
17.4629	18.7482	21.5197	18.208	18.5425	16.0679		16.8963			1.67082			142.906
32.5648	16.9219	20.0122	19.7831	16.4533	15.5851		14.9032			1.27495			134.298
16.0076	18.2475	16.5511	16.5448	21.4548	16.5641		23.8677			1.78992			192.837
16.0617	17.8926	17.7993	17.5686	11.9555	19.3473		11.7992			2.27225			51.6529
19.7905	19.7257	19.2361	19.3955	17.4144	15.5258		11.6794			2.79594			43.0441
17.1757	16.4209	14.5937	18.5536	15.298	16.9285		8.66131			1.27171			46.4876
16.4711	20.4258	25.6034	15.6382	17.1539	19.9912		16.3248			1.19199			150.941
16.141	16.8582	17.727	17.7839	26.8225	16.2643		10.4707			1.70319			55.0964
21.2315	16.7311	21.3745	19.3378	23.3317	19.3578		5.19944			1.06617			22.3829
18.7232	27.1896	17.8236	11.8041	22.7807	19.4385		20.1574			1.40771			184.803
13.9052	16.4091	20.5198	16.5742	19.4915	12.3587		22.3802			1.62178			247.934
22.3305	19.6124	22.0138	20.1245	14.2745	22.5594		20.3824			1.43905			228.421
20.9058	23.554	18.5574	25.1512	16.4078	18.1048		13.6647			1.10519			144.628
15.133	18.8129	17.4647	22.5004	13.98	15.1275		12.9817			1.70245			73.4619
25.2568	12.5897	18.3628	14.1194	17.477	15.0713		15.7898			1.36494			140.611
14.4432	18.5903	15.6363	19.5192	14.4605	21.6696		15.5662			1.43097			138.889
33.7476	17.4946	16.5114	19.7155	13.585	20.6918		10.165			2.13332			36.7309
21.7504	18.3286	18.7707	18.8984	20.9559	21.6908		17.1835			1.05221			230.142
14.8025	12.6544	25.6946	20.725	19.4517	17.403		6.52786			1.63788			24.6786
17.0224	16.5904	46.6924	12.4191	19.0309	18.7702		26.3247			1.62792			309.917
19.1101	16.1108	18.4831	20.2422	17.3742	19.098		16.2624			1.29931			132.576
17.9046	10.1066	21.9528	15.5894	16.2522	19.7944		2.68105			1.07387			7.46097
18.9356	12.0751	11.195	17.7484	20.5983	20.5516		11.1231			2.43843			43.618
17.4348	17.6107	22.5597	24.3021	15.833	17.6508		18.2216			1.18731			206.612
14.0486	14.2748	21.0197	13.502	17.2535	16.1584		7.1102			1.55982			26.4004
17.586	16.5998	16.9438	14.2681	23.1971	15.5848		21.0885			1.75627			193.411
23.1703	20.9152	16.6011	13.3952	29.5412	15.4688		19.1769			2.17319			128.558
14.7027	16.9837	18.9691	21.6862	13.9042	19.3522		10.5576			2.08474			45.3398
22.2741	15.9383	17.1728	17.5578	15.1793	57.5031		11.8059			1.33901			84.9403
20.1369	19.3622	16.5277	14.4819	16.1279	20.6446		20.5512			1.57129			211.777
13.5981	13.9502	17.679	20.8454	12.092	18.2261		3.44964			1.31949			9.75666
21.6025	21.6639	24.2071	12.4096	18.321	15.8791		21.8144			1.31884			270.317
20.8262	14.3485	15.1564	21.3663	17.2613	14.2831		9.90609			2.05183			44.1919
15.7594	20.7893	22.7135	18.6318	15.5136	14.7035		10.7073			1.48223			61.4096
17.144	15.3135	24.7943	21.5891	14.9159	19.11		21.6332			1.72459			204.89
20.7563	17.5111	18.1777	15.4162	17.6287	15.5036		19.8979			1.5292			210.629
22.6558	14.2694	19.3611	21.3514	23.3334	14.2572		14.2959			1.15435			132.576
14.4448	22.053	16.286	20.1677	17.1591	16.8907		15.4563			1.98322			99.2883
18.6491	12.1642	13.3255	23.5388	16.6424	16.6424		25.6066			1.84636			290.978
16.7484	16.0328	20.5543	28.6141	16.4875	13.1854		16.6874			1.06452			219.812
20.1197	19.8121	18.4039	21.218	17.1254	14.8529		11.678			1.25466			91.2534
15.3778	20.5042	18.3067	22.2557	22.2473	17.2189		12.6395			1.7582			79.2011
36.2068	17.0825	19.3172	16.1963	19.2569	20.5132		2.9924			1.33934			7.46097
19.9499	14.7214	20.2005	13.6864	16.0256	16.3644		15.4862			1.31497			145.776
21.2583	11.5547	21.5421	17.0949	19.8135	17.5929		16.6989			1.38894			154.385
21.5772	15.6978	22.6731	16.101	18.7479	19.371		15.3391			1.61811			124.541
11.7873	16.3986	24.0299	15.5421	21.0766	20.3242		29.0289			2.94295			210.629
16.4524	16.4909	17.8588	20.6399	16.3998	12.4005		15.2041			1.33771			132.576
14.6203	18.388	13.0042	15.8935	17.0477	17.5761		17.5988			1.46581			146.924
16.5469	13.7177	21.9845	15.7355	12.3737	18.6299		9.92874			2.03026			39.6006
20.4335	34.773	17.0235	22.3864	72.6464	18.1683		10.6261			3.50529			29.8439
16.8821	11.1754	19.4594	20.2889	16.5933	19.4376		11.1159			1.229			80.9229
21.7999	16.6707	22.1827	16.5194	23.969	17.4752		15.5341			1.81807			95.8448
16.3086	16.5228	17.42	20.718	20.1329	15.6093		29.1598			1.90982			340.335
13.2934	17.6458	24.1081	20.4706	18.4277	13.2354		7.5428			1.73976			29.8439
19.8217	15.2983	18.6767	23.6995	17.7188	18.9909		25.5007			1.38277			361.57
20.6664	13.1746	23.134	20.4166	19.545	15.2372		10.9913			1.92622			39.0266
22.5457	19.7704	20.2754	23.0097	17.4619	16.6043		3.48446			1.27476			10.3306
21.7538	17.1206	14.4271	23.5628	16.7782	23.9054		20.3175			2.00275			165.863
16.0489	18.8627	22.0113	15.4932	15.2151	12.1977		17.2153			1.64525			153.811
21.773	15.0964	13.9242	25.7797	19.1245	23.9732		32.5137			2.20471			302.456
19.7751	17.5748	14.2374	18.5129	15.0963	17.4295		17.7308			1.29364			198.003
13.9136	13.8039	18.5493	20.159	12.2119	19.9085		21.0466			1.98326			189.394
18.6033	14.9609	13.4395	22.0642	17.6778	16.3728		24.1648			1.65367			254.247
23.5616	15.2757	13.681	23.5297	19.949	17.9448		13.1152			1.26717			114.21
16.515	19.8993	21.385	26.2454	17.8873	14.4746		5.40419			1.1937			22.9568
24.5329	10.706	15.7902	20.4477	24.1546	18.5406		21.2075			1.54094			223.829
14.5677	16.3877	17.4698	22.8776	16.9435	19.8066		40.8052			1.3563			624.426
14.522	18.0465	19.223	18.0092	16.3715	14.2691		18.3495			1.45146			166.437
18.4662	17.531	14.8336	15.8832	16.5743	15.7542		25.152			1.85926			259.412
16.0023	15.5191	22.5919	19.2733	12.8683	21.5148		9.0976			1.30499			55.6703
20.6735	11.5588	23.485	26.2159	66.0212	18.4419		7.20577			2.08191			20.0872
14.1185	30.4437	28.6286	19.9899	18.1282	21.389		12.7922			1.17972			114.21
18.6426	17.6049	24.9089	23.1583	16.2883	22.6141		14.651			1.24224			137.741
18.7	14.5057	13.3096	17.2733	15.4716	20.7836		7.36608			1.93881			23.5308
20.5513	15.9954	13.4242	19.5901	18.3032	15.7241		8.64958			1.77363			34.4353
15.8421	21.9933	16.8679	21.7121	20.9436	17.0781		22.3732			1.50657			259.412
24.1638	15.2672	20.8152	19.2048	37.8098	17.9935		15.8568			1.43795			127.984
24.8081	10.6597	16.1714	17.9305	18.2061	17.1295		16.8106			1.13692			203.168
19.174	18.0997	20.377	22.3191	14.6501	14.8539		11.2523			1.49244			63.7052
15.1651	14.5581	18.5529	76.0824	14.8494	17.7935		28.5583			1.13758			506.772
12.4848	14.6239	21.8867	19.8876	17.0132	23.8677		29.736			1.00581			633.609
13.7681	18.9657	20.9257	16.718	14.7904	18.0112		17.8394			1.80569			136.593
13.0778	16.6655	22.9587	19.2886	15.9189	12.077		16.6019			1.31596			173.898
15.5731	17.8504	17.2467	21.2341	29.202	20.1107		12.9044			2.65576			55.0964
39.7502	13.8018	17.8407	22.3362	11.3312	16.8068		14.8314			1.17955			142.906
15.7411	17.4326	20.605	21.1327	17.2685	20.2756		7.3177			1.76377			28.1221
20.0355	13.3881	18.1506	26.2862	20.2125	17.3572		9.38714			2.06532			36.7309
21.9054	11.924	15.8611	16.8741	13.5945	18.3132		5.34194			1.90999			14.9219
23.4302	15.1793	18.3773	19.2987	14.6893	17.8111		11.3492			1.14943			79.775
18.2644	16.3073	16.2763	24.0358	14.3394	23.5872		18.5939			1.14782			222.681
19.5215	18.1693	14.952	22.7801	17.6381	14.5482		11.589			2.00584			58.5399
24.4421	11.562	15.5083	24.282	14.1332	16.4774		18.9837			1.70875			129.706
22.9635	17.1753	12.4398	23.5981	16.8254	18.9486		19.3932			1.84356			147.498
24.2287	19.73	19.1317	23.1858	17.6349	22.4762		26.1028			1.73032			259.986
14.5238	16.9876	16.3408	18.3843	17.4574	19.8424		15.1786			1.50636			130.28
11.996	11.274	17.0958	20.6721	17.5833	20.2766		30.9654			1.15256			606.635
13.3618	11.2863	25.2434	16.5436	15.688	20.0483		26.201			1.09194			431.015
17.1617	16.4774	19.7464	18.3865	22.1444	16.7909		5.19569			1.10228			19.5133
18.7711	14.9792	14.6441	18.4099	12.5065	22.1387		3.36224			1.08318			11.4784
16.3948	17.7274	15.1599	13.7031	16.5469	17.7866		7.54015			2.1195			25.8264
21.9965	15.7213	20.4313	20.1415	16.8913	16.1424		4.57121			1.22731			13.7741
18.8839	17.4682	12.8243	21.6384	16.5264	17.7029		19.695			2.98158			111.341
19.8376	14.3645	24.1406	12.0799	20.8769	15.9729		6.09267			1.54538			22.9568
18.8422	22.0567	20.9867	22.0057	16.4084	25.3805		23.3247			3.82161			106.175
18.0887	14.4475	23.0502	16.0948	14.0602	12.1462		16.6345			1.66862			136.019
19.2291	16.2252	17.291	20.3867	16.6192	22.147		22.2007			1.56539			239.325
21.1	14.2252	17.3673	23.0456	18.7555	21.6052		22.1202			2.05342			193.985
23.4472	18.6606	15.6554	24.6427	15.7081	19.6814		18.2328			1.72755			135.445
18.9692	16.7903	19.5669	13.8797	13.8839	20.4923		21.1518			1.68486			196.281
18.5995	23.7877	18.4996	22.1896	17.0814	20.8155		17.413			1.50984			159.55
14.8212	15.5399	22.0523	12.8987	18.7407	18.8482		7.56502			1.90286			27.5482
21.5068	16.1187	17.4837	20.4947	15.4305	19.1691		14.9445			1.17868			159.55
21.3169	15.8947	14.3994	12.8174	20.6073	15.364		15.5344			2.19017			94.697
14.0447	11.7956	16.3036	21.08	15.0835	16.4605		14.3293			1.51652			94.697
14.2999	72.6079	18.8221	16.1595	19.42	16.365		25.1498			2.34966			216.368
14.7841	17.8027	35.2535	14.5777	17.7665	12.2829		27.6885			4.1851			139.463
16.0276	14.5253	17.5006	20.524	18.0402	19.7403		10.3549			1.81262			48.2094
20.7446	15.7873	23.623	22.7989	19.956	24.2559		14.6553			1.20327			125.115
19.3199	14.3978	14.0617	24.378	12.3385	19.6993		4.55477			1.93165			11.4784
20.3446	16.4985	15.8412	23.1832	13.8316	22.5995		17.9995			1.67874			160.698
18.3409	21.0394	15.349	15.634	12.3154	19.1754		29.7113			1.901			336.318
30.8661	18.9701	14.2323	20.5935	15.54	17.3841		11.8875			1.40589			86.6621
20.2155	17.3892	16.1648	23.3462	22.6288	15.4846		22.8766			1.35411			299.013
18.2046	15.8167	17.5831	18.4964	19.6139	14.7759		18.7697			1.72348			125.689
15.0355	20.7038	15.214	18.0144	14.3463	13.865		48.8182			1.11253			1535.24
15.1375	21.9296	17.493	24.6409	24.41	18.8284		24.0769			1.44085			292.126
16.2334	17.133	17.8113	22.4569	19.0556	16.1713		11.5645			2.91444			37.3049
22.43	18.5373	20.1297	25.6345	17.0277	20.9396		10.3605			1.3943			67.7227
19.3002	18.4474	18.5647	18.9695	17.1646	16.7988		10.4056			1.29945			71.7401
22.9262	15.2728	19.1191	22.2944	17.911	20.4995		10.6715			1.28568			76.3315
20.3684	15.6687	13.7913	17.5313	20.5193	16.5383		22.9329			1.84272			234.734
19.1129	12.9883	14.5365	25.8445	15.2745	19.4543		17.2			1.67424			146.35
33.5171	19.8272	13.7244	17.4603	18.8986	24.8178		21.1328			1.41612			261.708
16.0193	21.2325	17.108	18.532	17.1548	17.8413		24.7605			1.80943			230.142
25.0127	15.4294	25.7234	16.9536	18.8671	18.2114		14.7536			1.8979			98.7144
23.6394	13.4146	19.7089	18.6104	18.4896	19.2715		27.6717			1.31439			477.502
40.5665	19.5165	21.1383	13.9809	15.3264	22.4612		10.5379			2.36289			43.0441
18.3918	16.6995	14.1562	22.0739	14.502	18.1483		24.4685			1.95847			238.751
12.8841	14.4939	14.1449	17.955	18.5479	16.097		30.1083			1.90797			320.822
20.2949	14.6634	9.93008	16.8858	20.2764	15.915		5.52884			1.51438			20.0872
18.7742	14.0857	16.3714	10.8737	18.8691	16.2223		21.7393			1.51017			166.437
24.2893	12.0512	17.6369	15.7284	34.3455	15.4165		9.24511			1.43254			51.6529
19.5481	19.8173	13.6327	15.9811	29.0719	15.8171		19.8066			1.87502			155.533
18.4594	17.008	17.9904	13.8214	18.7707	16.3338		6.91699			2.30111			17.2176
20.0971	18.7319	18.7083	22.8891	14.7953	15.795		32.5463			1.63773			475.207
15.6508	14.6703	21.1177	21.999	13.9075	19.7195		NaN			NaN			NaN
19.3102	17.1951	29.807	16.6383	15.0779	21.3906		16.0521			1.5002			141.758
18.0956	22.6093	20.0959	12.9972	16.0282	17.894		19.1482			1.18664			199.151
19.5428	21.2716	17.1162	21.7676	18.7594	18.6429		19.7123			1.1856			269.743
17.7689	17.3656	24.2773	20.0022	20.2611	17.164		7.01309			2.33516			21.2351
18.2281	30.4922	17.3308	15.2258	18.2469	18.7694		18.7597			1.1581			243.916
25.7094	18.1149	20.1179	14.3255	19.8678	17.0082		4.91003			1.82227			13.2002
21.5425	9.90239	22.3564	22.9455	19.0865	16.6862		6.46747			1.45922			25.2525
14.4452	18.5136	22.1182	21.4885	27.1491	37.489		13.4158			1.42389			107.897
23.0586	15.907	19.5013	14.809	22.2478	15.9102		15.3815			1.60596			119.949
20.7407	12.4829	16.5578	17.5458	17.2739	18.6359		25.5157			1.43838			351.814
19.6887	17.4492	17.0295	16.8863	18.3686	15.4506		12.7575			1.16689			96.9927
14.9782	14.5487	21.4387	17.4336	14.9223	16.5001		8.87011			1.69535			39.0266
20.8987	14.2829	17.1845	23.6496	16.0632	18.7186		28.7453			1.60121			282.369
18.0292	10.5983	16.2455	24.2649	15.5666	18.0418		16.0254			1.12374			189.968
15.5759	14.38	17.4793	12.7942	15.2956	13.8763		9.37312			1.66162			40.1745
22.895	15.7724	15.6263	16.426	17.0996	19.8213		16.3866			1.45428			143.48
22.8387	21.1372	17.912	18.1337	20.9364	18.7974		14.7703			1.9813			82.6446
21.8397	14.2436	16.0688	20.2773	15.3386	16.2237		15.3018			1.70848			85.5142
19.816	18.015	19.2816	16.3647	20.9826	16.7145		9.44338			1.29525			57.3921
23.3206	17.2376	18.7546	14.304	19.744	23.2941		27.3137			1.48424			396.579
19.9587	17.3071	13.3586	17.631	20.9802	17.1864		21.7973			1.3991			262.856
19.4843	14.9649	17.073	16.5783	17.9097	17.6756		15.461			1.41871			123.393
16.8852	20.468	22.6843	19.0418	16.4198	21.3142		22.3439			1.19785			313.361
21.638	12.1537	25.5637	18.8648	15.4225	16.6741		37.7504			1.39497			712.81
20.7059	14.8606	17.2215	17.8491	18.9228	18.1461		9.14115			2.12188			30.9917
17.307	17.4926	18.5955	15.3769	12.0533	18.4803		18.3216			1.47285			184.229
13.4522	15.9674	14.1814	18.2035	18.1629	19.9033		13.3206			3.61422			40.7484
18.8523	15.9718	24.8923	15.577	20.4914	20.1765		5.70057			1.26168			25.2525
16.2151	17.9815	16.943	20.6466	20.4236	17.1767		14.877			1.59259			79.2011
12.8328	17.6608	26.5671	18.5757	20.2568	21.8871		17.1288			1.52276			149.219
21.1432	15.2053	20.8941	14.9306	20.4998	13.5399		2.90261			1.27641			6.88705
15.6265	16.0055	17.466	18.0396	13.8233	15.714		11.3703			1.12606			89.5317
15.9572	19.0067	12.6258	16.4282	66.2121	15.7133		24.5072			2.60138			155.533
21.7919	21.166	20.4552	33.7166	21.1727	13.5159		12.2953			2.66366			44.7658
14.693	26.2346	74.1508	15.6803	19.5353	16.2279		26.3931			1.06782			514.807
14.2879	16.1113	25.5051	17.6213	13.157	15.7231		12.747			1.53845			85.5142
19.094	13.3453	18.9635	21.8607	12.6413	18.1558		11.6718			2.42304			46.4876
14.1377	13.095	13.4067	19.3796	15.485	16.0639		3.21404			1.35302			8.03489
21.8884	19.1793	18.1767	16.8296	19.3311	31.3025		6.67092			2.1397			20.6612
18.8649	16.5888	18.6622	16.0318	19.2756	20.9001		14.2243			1.61091			66.5748
17.8833	14.893	17.4823	17.9337	13.0428	14.8732		25.2076			1.30051			388.545
19.4661	15.8657	16.6227	21.3589	17.6086	14.0466		9.15442			2.32757			30.4178
14.5474	20.344	13.405	22.7066	21.804	25.0493		33.4028			1.79178			490.702
19.9319	19.8022	17.7235	17.633	15.3239	20.0457		21.5861			1.7144			219.812
17.4101	22.7458	17.0166	14.6644	16.7899	17.9468		18.7723			1.5641			154.385
15.9373	20.8677	26.9544	21.2085	17.1626	10.872		23.4166			1.22346			299.013
14.5734	17.121	18.4646	16.6639	22.3613	16.8649		8.45987			1.28196			41.8962
19.307	23.833	24.0877	18.2709	16.2699	19.4998		9.04612			1.82038			40.7484
15.9906	16.6089	26.2468	22.7629	18.6801	14.3185		14.757			1.91835			88.3838
25.3175	14.3896	21.7638	19.4883	24.9473	13.7845		12.153			2.03928			64.8531
18.8404	18.5323	25.038	22.7068	17.751	15.9701		16.1369			2.1373			106.749
15.437	13.8286	17.4231	17.9137	18.8783	17.5753		16.7444			1.27428			181.933
18.2712	19.3341	14.3674	20.2634	15.1386	10.6615		18.9493			1.58426			155.533
14.1228	20.6298	17.4862	17.5561	19.5029	21.3761		33.9982			2.26313			393.71
26.1362	14.7362	22.6556	18.4516	17.8408	13.5149		22.5911			2.2545			181.933
15.7973	12.2208	21.3928	17.3713	19.7122	16.3515		10.1864			1.88848			41.3223
23.9679	14.6028	12.3894	20.5364	23.5924	14.7992		25.4513			2.67371			188.246
25.9736	14.6225	19.212	15.6492	20.6719	16.4878		2.72751			1.19579			7.46097
21.3135	17.9306	27.7023	19.4646	15.1456	14.4611		29.9855			1.17052			603.191
19.449	12.631	23.2614	16.7778	18.1653	17.4681		9.83574			1.03495			80.9229
13.9723	18.8733	15.9883	20.117	20.3441	16.5767		20.7991			1.42614			240.473
21.4937	15.2342	18.5536	13.2163	21.1899	18.3581		22.3004			1.47981			247.36
17.7715	15.2823	15.9414	24.21	16.2439	18.2602		14.5629			1.80264			98.1405
19.6343	16.3026	29.9341	18.6909	16.611	19.8679		24.7118			1.41035			312.213
24.4552	17.3987	16.8628	15.8906	24.4515	15.411		9.61219			1.82335			33.2874
24.8719	14.5145	13.4728	22.344	19.8279	16.5003		25.8171			1.50075			362.144
21.0421	17.8163	23.602	13.4624	23.0676	19.0542		14.6183			1.04778			168.159
13.3912	22.6891	15.1211	19.2109	18.9262	14.8754		8.70687			2.53298			28.6961
12.3548	15.7211	15.7303	16.594	13.9413	18.6013		38.6722			1.72865			594.582
18.3914	17.216	14.9808	15.4828	16.9914	18.7808		7.78872			3.43922			17.7916
18.8252	51.7749	17.3918	21.5561	15.8358	11.0109		23.3921			1.54769			290.978
26.3101	12.742	15.1145	8.86107	22.7573	19.8327		3.43468			1.17996			10.9045
24.0226	16.3576	25.6017	21.4374	21.5547	12.1132		6.90844			1.93351			23.5308
13.1816	15.3715	24.6121	20.4956	17.8484	17.3107		19.6594			2.36725			134.871
22.8744	15.773	17.6283	21.0542	17.5382	18.4625		11.8296			2.64569			31.5657
64.1353	14.9636	21.5867	19.169	18.548	9.62661		28.9697			1.90838			289.256
32.701	16.9257	25.0919	18.7211	17.768	17.0095		20.1802			1.80099			153.237
12.1968	22.0967	27.3975	20.5021	15.4665	16.3129		3.404			1.36639			9.75666
18.5334	18.0389	14.8964	20.4591	20.4569	16.1043		22.1832			2.02118			176.194
12.7786	18.0237	18.7603	12.0046	16.1674	13.8551		15.6548			1.37447			102.732
19.634	14.612	17.4755	8.13542	17.8494	16.1404		44.4409			1.18011			1150.71
16.0538	15.7019	16.2586	25.1054	13.8279	16.9134		6.88909			1.37184			29.27
22.9507	10.5254	25.2559	22.126	12.5803	15.8636		19.3342			1.33554			212.351
16.8475	16.2628	28.1472	15.9021	17.2165	17.8592		3.39946			1.47			8.60882
16.778	21.6645	21.6609	17.9454	16.0291	14.056		25.2549			1.43519			340.335
23.4628	19.8573	22.3761	14.5143	14.9899	15.9711		8.93141			1.1328			59.6878
23.6537	15.2164	13.9431	20.2426	21.1024	18.0728		9.2632			2.31954			30.9917
21.2886	17.2027	17.0082	21.6219	13.6663	18.8766		8.426			1.70352			36.157
17.1014	17.2017	22.9578	17.1861	13.289	18.0761		17.9996			2.64519			73.4619
20.5375	18.9292	16.9576	11.7825	21.5766	14.7461		33.1326			1.87301			358.127
25.9827	16.9754	15.9407	20.6648	18.7828	79.584		15.0766			2.80473			63.7052
15.1177	20.0075	15.3951	17.0834	21.4386	12.9759		27.0171			1.18428			441.345
14.2564	15.6699	16.5058	19.6308	13.9766	19.4165		17.5987			1.72696			136.019
20.6904	10.9005	24.0837	22.6061	14.1109	21.5		28.049			1.98976			270.317
17.1304	13.5508	15.9159	18.402	18.7758	18.3362		36.0825			3.33992			237.029
25.0916	17.1	16.3334	48.109	17.3828	17.3014		4.61651			1.76211			12.0523
23.363	13.5208	14.9246	19.3933	18.476	22.7856		6.54692			1.41894			28.6961
20.4266	17.1243	16.8163	15.7195	25.4861	16.5969		15.6954			1.73897			109.619
17.5207	18.0209	63.6885	16.147	22.5016	17.8775		3.52737			1.35102			10.3306
18.89	17.2881	14.2838	20.8602	20.6148	20.318		17.0485			1.11763			216.942
16.5141	16.2534	15.2428	23.1706	11.0883	16.3731		11.0517			1.53434			66.5748
22.5056	15.8982	19.3315	23.5097	14.7015	18.66		17.6623			1.87767			109.619
21.0566	20.7081	26.9298	22.224	17.008	18.1325		8.77464			2.0534			29.27
20.9656	18.5103	16.6751	13.842	15.2809	13.5979		22.6637			2.07548			131.428
14.8945	15.644	20.6954	16.4525	19.6404	17.0779		4.86157			1.09804			21.2351
13.6847	24.6904	15.0022	17.9046	18.0858	15.6923		17.536			2.72723			92.4013
17.5836	13.1325	17.4691	19.7889	18.5782	17.5965		21.6906			1.67422			200.298
18.6849	16.6249	17.6128	19.5631	15.6271	18.6429		17.9714			1.08501			245.064
22.3438	16.691	19.1816	16.6344	16.619	20.9862		16.4868			1.49531			148.072
19.0785	14.7046	24.9907	21.9013	19.8512	17.5928		6.62992			1.68202			20.6612
18.1325	17.8424	15.6363	11.8117	21.3912	17.0427		15.7606			2.085			101.584
24.5199	15.38	20.5589	23.0126	16.0439	21.5954		28.5982			1.30819			395.432
22.0562	19.6644	16.523	27.3013	17.2213	12.433		30.9708			1.56994			497.59
30.1188	26.4401	23.2945	15.9672	17.1701	12.3637		10.4648			1.05876			88.3838
20.8568	20.1185	22.2616	18.35	18.6265	14.4677		19.8636			1.12338			283.517
17.2266	20.5259	16.7576	18.0687	17.1838	17.9715		28.315			1.16167			476.928
18.9677	18.3131	21.9164	22.4166	22.0483	16.0891		22.7996			1.0429			373.623
14.1335	17.0119	20.8993	18.9464	13.1387	14.2212		10.8089			1.09923			93.5491
18.5289	19.2532	15.609	19.9949	20.3675	18.5692		28.8056			1.65197			402.319
26.8258	15.2541	21.5987	21.155	21.0554	19.03		5.70393			1.70776			17.2176
19.1261	27.8751	16.282	16.7634	20.9734	11.7439		10.3883			2.34204			40.1745
18.3144	13.6094	14.7471	19.3205	24.9255	15.8964		4.53286			1.0817			17.7916
20.0458	15.0267	21.7286	18.0623	20.9266	21.5048		4.72779			1.90539			11.4784
24.8628	17.8893	19.3882	14.0285	22.6996	15.5158		22.7102			1.14969			238.177
19.9721	13.6901	23.3318	14.7312	18.9608	11.3774		23.177			1.41248			304.752
21.007	16.982	12.8941	14.1618	20.6666	14.2017		8.07489			1.54503			37.8788
18.4747	18.059	19.9836	21.0116	24.5778	17.6755		23.4656			1.81972			187.672
19.7022	17.0637	16.2482	20.327	15.6334	12.2506		34.19			1.30159			673.209
15.4083	18.7158	17.9945	14.3623	16.976	14.0387		18.0124			2.01387			123.967
12.4171	16.084	15.6426	21.6587	18.4531	15.0737		20.42			1.71739			158.402
17.5097	16.3139	16.5684	17.6843	16.618	14.8869		3.28955			1.2954			8.60882
21.1547	16.5143	18.6296	17.813	15.7773	14.5885		13.0925			1.78967			82.0707
26.7826	11.1345	13.6129	15.6322	14.2299	15.1733		7.62028			1.35694			39.6006
21.8157	18.9717	21.7277	10.6529	14.6027	16.8704		4.66946			1.22989			17.7916
22.1979	16.0586	21.473	15.6623	16.1084	16.9451		18.0804			2.23495			112.489
14.0639	15.6898	12.4082	20.108	20.1852	16.6068		15.7137			1.32132			137.741
14.1796	16.3437	18.7807	21.7487	19.5728	20.2642		49.594			2.16117			847.681
20.893	16.2975	16.1229	20.8757	16.4794	18.1769		16.5352			1.30186			177.916
16.6252	17.2768	15.2544	18.8541	20.8522	20.5084		29.2674			1.56846			370.179
14.8218	14.9632	13.9952	25.5005	15.1799	16.9918		9.30804			1.66297			46.4876
18.2579	16.4022	21.1866	16.8325	21.3334	18.239		9.51496			2.60575			28.6961
19.2343	19.0737	18.9167	19.7376	40.225	17.958		25.067			1.25948			360.422
16.868	17.9624	13.3669	17.0298	18.6665	18.7879		19.2129			1.30279			198.577
12.5836	22.5677	19.1045	20.3955	28.9523	12.7607		9.92684			1.23793			64.8531
18.3074	17.3832	18.3404	18.9801	16.5915	17.6681		19.2292			1.13258			264.578
21.1369	20.421	22.3986	21.4423	18.9426	20.7404		14.8847			1.16175			131.428
11.7056	17.0212	19.0281	20.0006	20.3044	18.7018		14.982			2.43443			78.0533
17.4196	24.2595	25.5831	15.9549	14.1223	17.286		5.29295			1.6149			17.2176
17.7446	20.6479	17.2915	23.1069	16.555	16.038		5.71302			1.29149			22.9568
19.8841	14.5392	18.0614	21.8434	17.0966	20.4907		19.3426			1.41593			210.055
18.9078	12.6746	17.1225	16.5207	21.0042	15.8099		11.1217			2.35006			41.8962
15.1502	16.3006	17.4484	21.691	18.7752	18.8943		15.7982			1.25945			165.289
17.505	18.9246	15.276	14.7352	19.4547	12.0299		10.8432			1.252			78.0533
20.7822	20.77	20.0091	12.7368	20.3645	16.4705		13.671			2.29961			61.9835
14.6641	13.9978	18.231	13.0945	17.6714	22.4636		19.6436			1.65238			187.672
17.4913	20.9644	18.8175	16.5552	12.9112	27.2674		9.49896			2.02174			40.7484
18.9808	17.0938	24.1912	17.6189	18.2686	19.8803		19.8338			1.11937			284.665
19.9369	19.0935	17.0662	21.3686	19.412	21.0729		23.6008			1.81737			255.395
16.7286	13.6935	20	20.161	14.823	15.9919		3.48446			1.27476			10.3306
23.8146	19.3905	21.1046	18.2118	16.7839	8.90394		10.1718			2.1943			37.8788
17.061	15.0585	17.3729	17.1115	19.8159	20.0567		16.8169			1.09768			215.794
12.5009	16.0874	21.587	19.1503	17.5292	14.6321		23.8618			2.07194			199.725
19.7116	11.2731	17.9445	25.669	16.9698	20.5972		18.0151			2.2803			94.123
18.3194	15.8981	21.3613	19.2026	23.3379	16.1511		21.6862			1.40208			258.264
14.505	17.7346	30.7343	16.8233	21.1229	18.4248		10.8125			1.7224			58.5399
16.492	16.5969	18.9768	13.9997	19.5678	13.5499		10.9779			1.8371			55.0964
51.7866	16.3234	14.3339	17.926	19.768	16.2272		19.1324			1.8045			153.237
19.5921	23.5749	13.4842	16.4511	23.16	20.9558		11.8323			1.63127			69.4444
11.8012	17.3	20.3467	23.1622	17.0312	11.5617		18.7489			1.51275			193.985
21.0489	19.152	21.5393	18.7353	11.4169	19.3551		9.55905			2.02669			41.8962
26.1198	15.0797	18.7252	22.3575	15.7672	15.8841		9.20855			2.48801			28.1221
19.5163	19.896	16.4821	15.1466	20.9124	14.2376		14.9757			1.92041			82.0707
18.7159	12.776	18.6416	15.5021	16.0206	15.5755		16.2958			2.52362			88.3838
15.6093	12.4024	20.5616	16.8388	15.2973	20.7031		12.1675			1.94616			49.9311
21.3789	20.6485	25.0555	22.7476	15.5359	14.5984		14.8797			1.02892			177.342
19.3688	16.9354	20.7156	21.6882	18.2421	19.5997		26.1861			1.46894			308.196
18.2514	19.8477	22.5238	20.1178	23.2625	17.2374		3.95224			1.64679			10.3306
18.0652	12.0995	19.2688	16.7429	14.0741	14.6047		3.28976			1			12.0523
17.0504	18.76	20.2241	15.9662	19.2954	17.8322		26.9984			1.03896			528.581
22.0168	16.6953	23.0166	16.0259	18.7222	17.1425		15.1616			1.25482			150.941
21.6202	16.3587	18.0496	26.4549	19.0183	19.6721		24.7202			2.32684			175.046
16.5031	13.4797	19.1373	23.8625	20.4228	17.8362		9.13104			2.28063			31.5657
16.5119	13.0611	18.5269	76.2713	14.1239	24.1207		10.5903			1.3403			73.4619
17.5823	19.484	18.6143	22.787	14.9235	17.5794		10.5994			1.73085			57.966
23.4256	14.6975	18.3424	19.1371	14.4406	23.132		25.6407			1.30249			354.683
19.4968	17.8344	32.2695	14.1136	16.092	17.5738		22.092			2.41463			125.689
16.8862	16.1765	26.8965	19.0936	12.5121	17.4825		3.36224			1.08318			11.4784
15.463	20.7262	15.5472	16.4699	14.5309	17.2929		6.54402			1.85143			21.2351
21.7314	31.8174	21.8075	21.7685	20.3837	12.3813		9.98469			1.26191			68.8705
18.5344	18.6514	14.3399	17.9449	14.183	12.9971		21.301			1.03234			324.839
17.0458	14.1478	16.7427	16.2268	21.4326	19.128		10.6102			1.69234			59.1139
21.7994	12.4474	18.3746	20.6944	17.4479	14.0534		15.9129			1.1784			175.046
21.4037	12.4956	14.5356	17.6949	16.0121	11.409		14.1097			1.15319			142.906
13.1889	20.0392	20.7701	17.9742	22.7552	13.2284		10.4114			1.14167			72.314
19.2481	19.0873	27.2323	22.5691	20.0035	13.3851		25.163			2.61296			184.803
17.3066	21.3551	19.2469	18.2626	16.6337	16.2711		26.4657			1.35385			377.64
15.7894	20.6382	13.4281	16.3419	12.1711	15.9766		22.4943			1.42142			245.638
17.7315	14.5386	20.3409	15.4872	14.7375	16.9393		5.59181			1.39515			22.3829
15.3021	17.1995	34.1905	17.7184	15.3504	15.7468		17.1356			1.41287			155.533
17.8236	19.8222	18.834	20.056	16.6391	13.924		7.0993			1.27043			36.157
16.1574	14.0351	11.5012	19.5206	16.2593	14.256		12.3014			1.58881			66.5748
14.5792	18.9659	19.0741	19.5304	16.0748	11.6187		17.4966			2.58451			89.5317
12.6417	12.99	17.8978	15.6064	13.2564	16.3313		5.95699			1.42087			24.1047
22.8489	18.3144	20.0759	14.301	16.596	9.87305		21.738			2.23618			163.567
19.3798	24.7696	36.9097	15.8516	18.1434	18.3075		9.52747			1.40926			54.5225
16.3716	14.9369	21.7679	18.3416	14.4379	21.7909		10.921			1.72403			60.8356
16.0897	14.813	23.0939	18.0318	15.1581	19.2075		7.17083			1.34013			33.8613
16.7803	20.3094	18.8589	17.5235	10.9183	22.0397		29.3232			1.64582			413.797
13.2676	18.5041	18.8015	20.9618	16.0094	13.8477		17.4584			1.94372			101.584
25.442	18.647	22.7641	15.17	20.4575	12.9161		9.72129			2.25077			33.2874
16.9979	16.1338	20.3993	17.6896	13.4431	18.711		7.49202			2.22416			24.6786
12.5522	20.3708	16.7015	25.7526	18.5112	27.7607		17.9831			1.4531			172.75
13.1676	22.7859	19.354	21.3746	17.9383	17.7867		10.0466			1.9413			37.8788
18.6732	23.8692	13.8954	27.0527	18.4642	15.0492		25.9375			1.74916			297.865
19.5909	19.7937	17.1141	20.132	14.422	14.4478		14.7002			1.5937			90.1056
16.4475	16.3462	14.7848	18.0283	17.2045	40.36		3.36224			1.08318			11.4784
20.0809	19.9354	23.3009	15.6703	16.8415	24.4154		9.53259			1.38336			56.8182
20.472	18.2219	21.2337	22.2821	20.0729	13.5058		9.08472			1.15437			59.6878
18.9259	22.3871	21.7171	16.8004	17.0678	19.0183		12.8964			1.17058			121.671
20.9348	16.2102	17.1197	20.7858	15.3313	16.6814		12.5849			1.06855			117.654
19.4936	14.7358	11.5454	13.0526	15.2739	14.926		15.5871			1.07247			187.672
19.4484	18.2891	18.7553	13.9242	16.3542	18.5921		20.521			1.12328			283.517
10.3222	16.5064	14.2454	18.9055	19.3785	18.4781		21.1373			1.6709			200.872
15.7879	18.8393	29.2397	20.7622	19.9538	17.8675		20.3998			1.26844			272.039
17.8308	17.1251	15.7494	19.6793	16.7502	15.0244		17.2596			1.29467			165.289
17.8487	18.0644	19.2184	15.7053	17.1891	19.6546		16.2374			1.81546			114.21
15.6284	17.6648	13.4012	13.2657	15.2361	18.0503		11.4752			1.96493			57.3921
16.0907	15.5082	18.7755	18.6736	16.9452	17.7331		20.3508			1.32079			234.734
18.4172	20.475	22.7597	19.8652	17.4655	15.3632		20.9582			1.34819			263.43
16.9972	15.8145	19.6575	15.0019	13.8041	16.9557		17.8422			1.3706			121.097
18.6805	21.0487	13.9866	24.4085	14.5903	16.9419		10.4316			1.69455			52.2268
16.5876	16.9472	20.1391	15.3664	17.2687	14.1704		21.6641			1.8433			179.063
21.4739	14.7284	38.4662	22.1977	42.491	16.9037		12.6435			1.98301			67.1488
11.381	15.7383	17.6074	23.0822	14.8788	16.995		11.6491			1.51383			76.9054
15.4182	18.1822	18.9603	18.288	14.8645	12.3242		20.916			1.4585			230.142
17.2831	20.4708	20.1087	35.1319	17.5315	14.2209		4.15059			1.38467			13.2002
10.9925	19.2301	102.349	18.1147	14.223	11.1112		25.2243			1.28596			369.605
13.9661	20.743	14.51	18.8475	17.6687	16.0711		5.33663			1.94396			15.4959
13.0169	24.2891	27.1524	15.3898	12.6374	18.4997		4.25979			1.60612			12.0523
16.8421	15.7007	14.8375	16.6542	12.9349	18.5348		13.6484			1.91778			78.0533
12.2885	19.3908	24.3826	18.3644	19.7587	18.0994		8.33105			2.09815			30.4178
14.2996	21.1873	20.2667	18.9018	15.7008	18.0493		9.99878			2.68562			35.5831
18.7579	21.7756	15.3009	16.8755	14.0596	12.7627		3.21875			1.30854			9.18274
24.5542	19.8125	15.606	16.7721	10.3038	16.3892		23.0349			2.02698			176.194
18.3819	15.3042	16.2621	20.2826	16.3704	14.016		3.86338			1.22653			12.6263
13.9495	18.9701	25.2338	23.0436	20.1282	21.0662		11.2666			2.13525			48.7833
13.2849	18.2518	20.5529	18.6225	16.5254	19.2046		30.2729			4.39019			169.307
19.488	15.3936	35.5269	26.3895	14.3035	15.8503		28.5363			1.76073			313.935
16.344	16.3323	16.5889	19.3424	15.7462	22.0275		15.9743			1.3122			160.698
18.8843	17.469	25.0275	22.9131	17.0332	20.6957		14.0736			1.72261			90.1056
17.3249	20.1171	21.2347	16.524	15.8812	17.5997		6.09828			1.30646			25.8264
18.857	14.4011	19.6217	15.5136	17.3432	11.8268		11.2726			1.29933			77.4793
16.8187	15.8122	16.4303	13.1755	16.3009	21.6795		9.76175			1.90545			45.3398
18.4209	18.6705	19.9249	17.3406	12.1728	19.1036		16.1616			1.40176			157.254
19.0208	14.0328	16.5339	19.5415	13.9336	19.0959		10.2244			1.70476			53.9486
16.4531	19.833	15.6373	22.2215	18.5989	19.3212		23.3948			1.59161			250.803
17.5628	18.2151	21.7075	17.9975	21.0497	20.3347		16.5921			1.57196			142.906
11.9384	15.4794	20.8079	14.1855	17.3655	13.27		18.7913			1.45023			181.933
18.5442	20.5993	29.9926	15.8978	15.022	19.0333		14.5941			1.28567			123.967
12.5468	18.4258	18.5041	25.2752	20.2887	16.7442		15.4634			1.28915			138.315
17.1402	21.247	24.6213	15.0369	19.5743	16.6836		13.284			1.19569			112.489
24.7919	23.0682	27.0776	16.4061	14.2928	11.8391		12.2974			1.32455			88.9578
16.6924	14.8007	22.4949	24.8008	18.1963	12.8599		3.36224			1.08318			11.4784
20.6554	15.6386	16.3933	16.6865	17.858	17.1926		7.37909			1.43464			30.9917
18.6529	22.2072	17.7153	22.0646	15.5001	18.8116		14.5515			1.61299			107.323
17.9056	18.2847	25.9504	27.4952	14.5713	14.3917		18.8285			1.03625			243.916
20.5069	14.5802	17.8769	15.5079	18.055	20.4757		15.0675			1.82998			89.5317
15.3588	14.0154	20.0105	14.1261	15.713	19.2782		20.875			1.05658			327.135
16.7935	16.1441	22.3661	14.261	12.8708	15.4873		21.7578			1.26624			305.9
14.8535	17.3835	33.5159	23.2206	15.0817	18.5722		13.1071			2.1154			47.0615
13.0341	20.6223	17.2533	16.2158	13.8066	16.2244		16.1562			1.12927			174.472
18.7208	22.0459	16.6451	18.8237	14.1371	16.687		18.9779			1.73004			152.663
14.3233	15.6236	21.9435	13.5757	21.532	13.1478		15.275			1.46686			132.576
13.0198	17.7519	13.3864	16.0141	18.2334	17.6791		10.2373			1.38819			60.8356
14.4358	18.406	12.7587	17.6833	16.8508	19.3032		6.63049			1.62652			24.1047
15.6869	19.7066	22.0024	18.2822	21.5651	17.0051		12.7916			1.14954			116.506
17.1239	16.9561	19.4294	19.8038	14.8214	21.1557		13.9812			1.15965			143.48
15.6886	23.5302	21.7664	18.3524	11.2218	17.2889		6.8824			1.51134			25.8264
18.7503	20.2549	21.6	14.6246	16.5759	17.3057		5.85316			1.19599			26.4004
16.6916	13.6613	16.5186	14.6242	17.7073	15.9266		7.50213			1.26525			39.0266
20.7623	49.9301	15.0731	19.5694	14.836	21.2716		13.0837			1.21987			112.489
32.5495	19.1902	20.735	19.5507	20.3327	20.4241		5.76105			1.11476			22.9568
17.6821	21.1823	20.2137	20.8292	15.4841	16.8786		16.8153			1.43049			163.567
20.1074	22.7176	15.9411	16.9725	16.2585	16.8704		17.4545			1.51904			126.263
15.8891	15.835	14.3258	22.1328	13.3532	16.005		12.0821			1.46335			86.6621
12.1926	17.557	16.1436	20.1591	15.68	16.6828		20.8222			1.83939			185.95
13.9285	18.016	25.8669	20.4906	18.0385	17.6431		20.4342			1.67372			202.594
19.9601	24.275	12.7309	14.9876	14.8799	12.9841		25.6202			1.72936			290.978
17.7693	17.8086	28.2366	15.6296	16.7104	16.5012		17.6837			1.724			137.741
18.9554	20.0082	26.2977	15.7545	14.3684	14.231		3.19338			1.2884			8.60882
17.5514	25.2396	17.8372	16.2598	21.6156	19.3063		11.1006			1.21104			85.5142
20.251	16.8383	17.4848	19.2886	15.2684	27.2574		27.9591			1.9015			234.734
11.9617	15.5074	15.3703	24.5467	16.0993	13.7613		3.71101			1.1676			12.0523
18.0463	18.0065	15.4941	15.1614	18.7748	17.6666		NaN			NaN			NaN
16.9482	25.1495	19.7133	14.1852	17.9428	14.5163		20.0594			2.93538			112.489
16.1566	18.7073	13.8654	15.5826	14.7086	15.7053		9.13602			2.18002			32.7135
13.6344	26.5291	30.1357	16.8521	59.0545	12.4575		22.192			1.52323			257.691
17.8507	17.5773	14.7183	24.0414	14.5741	19.1125		3.19338			1.2884			8.60882
17.2743	22.35	15.3442	12.3057	17.3648	17.3164		13.6554			1.59615			94.123
18.8932	19.4227	15.8608	29.2987	22.5614	23.5097		11.3035			1.2997			81.4968
12.8743	20.6739	20.6561	19.7515	17.7066	17.8566		6.63669			1.06631			35.0092
20.8972	15.4626	22.6364	21.1716	21.3199	16.4604		12.8123			3.59316			36.7309
18.6348	13.4821	13.908	21.721	15.0171	16.5551		13.5145			1.50044			98.7144
15.741	19.3802	13.5341	17.9677	20.8935	13.617		13.2149			3.64758			41.3223
22.4844	13.3025	22.2157	14.8558	25.4737	17.7434		13.7051			1.89244			79.775
20.8936	20.9277	14.0359	14.1795	16.0998	15.7404		10.3251			2.15576			37.3049
14.8482	21.7584	14.3962	17.8551	12.1562	20.2019		29.8409			2.16637			304.178
20.0633	13.2014	29.329	18.3101	20.3119	22.9437		19.9885			2.27025			117.08
15.4682	13.5952	15.1866	24.5891	16.796	15.4853		7.15732			1.92047			21.2351
21.633	21.1232	17.9234	13.0759	15.5454	20.9705		18.0939			1.06744			255.969
19.7912	13.3963	13.5997	12.5293	21.6943	10.2176		6.0846			1.44504			24.1047
15.4031	16.7516	19.4857	18.9952	17.2846	17.7557		17.8813			2.17473			109.045
12.9457	19.2523	19.2162	14.8966	12.62	17.3414		19.3175			1.62065			186.524
20.3584	25.6013	23.4705	18.019	16.1769	13.8809		7.03265			1.94439			23.5308
16.5113	20.1006	15.717	15.7546	15.886	17.4952		48.6915			2.62809			691.001
17.8869	19.794	18.0825	24.2712	21.4783	15.497		17.7393			1.19836			197.429
13.3925	20.609	15.5159	19.4842	21.0952	19.4785		3.404			1.36639			9.75666
15.9738	16.3216	18.6735	12.4809	19.1274	14.2137		3.54972			1.45273			8.60882
18.0585	12.6779	20.265	15.2967	15.5591	18.8639		21.5597			1.551			208.907
17.0668	8.93369	22.9063	17.7597	14.5646	12.6676		4.68975			1.3669			14.348
15.4014	19.801	19.4892	23.3263	15.4041	18.3411		14.4662			1.36163			117.654
18.3383	11.6415	16.48	16.4177	17.8752	17.8383		3.77056			1.28202			11.4784
12.3593	19.1279	18.6449	18.8795	18.1586	22.8935		19.3537			1.42157			207.759
26.0252	17.4755	21.4277	15.7339	16.3708	13.129		13.6264			1.23487			118.802
17.0097	15.3941	19.258	18.0257	16.4919	17.4078		9.84785			1.99767			41.3223
20.7664	17.1349	17.3529	9.923	15.1052	19.8223		5.2512			1.33075			20.6612
20.5527	17.4286	26.2025	23.6414	18.0014	16.5264		8.92467			1.80935			39.6006
15.5947	17.8261	23.6725	16.1613	13.1342	10.4612		3.36224			1.08318			11.4784
19.2323	19.6916	14.7754	17.8256	20.8929	18.8789		41.4512			1.5744			707.071
17.207	14.7037	26.0029	19.6659	16.1184	18.87		19.3226			1.79456			154.385
15.9435	21.7017	19.9242	20.2155	21.2393	16.5093		8.67638			1.23565			47.6354
16.3687	20.6122	18.9109	24.6371	19.9223	13.2188		16.2801			1.51782			144.054
12.8606	15.6966	20.2101	16.3077	19.3031	12.9191		13.4532			1.36425			102.732
17.443	16.4251	17.4588	12.1816	15.294	17.6659		22.6799			2.56865			143.48
11.4061	27.0796	15.9616	21.036	17.0161	13.6207		30.9149			2.72806			206.612
14.235	14.0413	21.3504	16.2803	19.1334	16.9512		19.404			1.60469			171.028
15.1328	20.2599	23.3285	14.6037	18.7235	14.4887		5.41162			1.39923			20.0872
17.0619	18.7003	24.8156	20.254	16.1828	12.5243		9.51834			2.14415			31.5657
18.885	17.7509	21.8955	19.1772	18.8909	19.1343		20.4978			2.24016			145.202
19.6068	13.6315	17.5005	14.4205	18.6985	14.9998		4.87276			1.2933			18.3655
15.0736	15.8181	19.946	27.9466	17.8437	13.3525		10.6949			1.94778			54.5225
19.0372	17.4995	22.7022	21.5243	12.936	16.0455		13.4745			1.05678			137.741
19.3075	15.9154	18.7998	14.6389	16.0679	17.8548		21.4413			1.32234			264.004
28.6428	18.4703	20.638	15.0388	16.4699	20.8379		16.7965			1.38221			171.602
15.0452	17.6648	25.4991	19.722	19.2472	20.2111		22.6649			1.49846			227.273
15.2459	16.6079	22.4395	14.538	17.282	19.0274		17.6426			1.72117			142.906
15.174	15.6476	20.3174	18.3719	24.1738	15.3926		19.1677			1.718			171.602
18.0116	20.8519	24.8922	23.4074	13.7357	20.4948		3.99427			1.84955			9.75666
20.3189	15.9253	19.008	23.15	15.1376	20.2557		21.0876			1.86			180.785
20.2619	27.178	22.8703	21.0588	19.3048	18.9717		9.92092			3.79			23.5308
19.337	14.6129	51.7072	15.9075	17.4413	16.7852		15.1828			1.32417			144.628
19.0009	26.1654	23.8736	18.5131	15.3487	17.7487		9.02964			1.10497			63.1313
17.6035	14.9043	17.2139	23.6893	11.2027	14.5954		13.2483			2.64314			42.4702
19.577	22.8745	18.0906	19.2381	16.5394	20.7927		26.0735			1.38048			373.623
18.0702	19.5808	20.4603	14.8422	17.4365	19.0786		12.6818			1.19894			84.3664
19.2847	28.3595	20.3111	14.7955	22.0073	17.4468		12.6291			1.22646			102.732
16.3093	19.2143	23.5583	15.3029	24.7286	22.4348		10.3132			1.90193			49.3572
16.096	14.5032	17.6888	16.1511	15.8313	16.7877		3.35279			1.49647			8.60882
21.9875	13.1249	16.8179	18.0157	16.7232	23.7774		21.1174			1.49324			191.69
18.1194	24.0587	19.7753	22.2912	17.4893	14.8715		8.75744			1.57965			40.7484
13.1666	18.8465	20.4081	18.1294	20.1682	16.3174		20.3543			1.25523			273.186
17.662	16.6721	25.9343	16.5716	15.6511	17.6356		4.74182			1.46228			16.0698
21.3249	20.4654	20.1863	14.1161	10.5564	18.7154		17.9612			1.4946			182.507
15.3976	14.8215	21.0804	17.4658	13.3877	19.7225		33.8274			1.99621			415.519
20.1152	17.613	19.3011	18.5588	12.6946	14.2178		15.8897			1.31176			161.272
14.2229	16.9937	26.0811	13.1178	18.811	20.7578		5.45594			1.16832			22.9568
16.8602	21.6589	24.474	19.7667	14.7331	19.9443		18.5919			1.37779			206.038
17.274	16.4828	12.2796	15.2319	16.4202	12.8573		26.5526			1.61123			352.388
18.6289	19.0787	17.3257	25.3035	19.7127	20.8835		3.65471			1			13.2002
18.4249	20.9185	12.6455	15.386	15.1924	26.1048		22.4368			2.1272			177.916
17.8194	19.4871	18.4437	52.6614	14.4042	21.6353		8.99099			1.40382			49.3572
14.942	16.558	32.34	21.0986	13.8839	90.542		15.9687			1.06539			195.133
13.7128	15.5062	20.2075	24.7751	12.7956	18.5445		13.3167			1.23893			119.949
18.3979	18.5639	18.8474	21.2245	21.7621	20.6108		16.4986			1.83911			117.08
21.3488	18.8936	22.0373	15.141	18.8059	18.9282		15.5389			1.67034			112.489
19.3572	12.9216	22.9525	14.3077	15.8747	11.8648		18.9427			1.77549			147.498
26.1165	16.9326	16.3846	18.2852	19.7667	20.6469		3.55318			1.57633			8.60882
17.8942	19.4024	12.8359	15.6483	22.6411	18.773		3.84704			1.21076			12.6263
17.2019	24.0468	26.1977	25.5465	10.8346	19.2223		16.8319			1.35245			168.733
19.9954	13.1992	18.6357	16.8792	28.1658	15.5769		22.1864			1.288			220.386
13.018	19.9496	30.3894	19.5578	13.0035	20.0625		28.4095			1.52233			278.352
22.7152	19.9401	19.1054	17.7673	15.8532	16.1753		36.8359			2.10939			491.85
17.1229	11.7253	32.083	22.3318	12.6068	14.7535		9.02918			1.85881			38.4527
19.3892	15.1024	23.653	18.7488	19.9205	20.7277		12.5702			1.27982			92.4013
18.3463	16.1918	16.9269	18.3908	11.082	18.03		44.2402			3.1309			396.579
13.9832	18.9211	21.5317	24.2408	21.2869	18.1463		8.70772			1.03429			63.7052
16.1871	14.8298	24.5614	19.5014	14.5009	21.6451		NaN			NaN			NaN
15.6052	19.8017	19.8527	22.3582	15.4513	13.8984		13.6776			1.1985			126.837
17.7243	19.5614	22.8178	23.8392	21.0236	26.8008		18.8092			1.63827			117.08
15.7241	22.7528	19.295	22.0314	20.4815	19.578		27.5118			1.49941			323.118
19.3703	11.2965	24.7971	21.5966	12.7704	17.2154		18.2511			1.35215			179.637
15.9515	14.8508	21.9268	21.8851	14.9913	14.367		14.0838			1.48578			96.4187
19.7943	15.5347	15.7422	17.8961	12.4651	16.1719		3.74736			1.5386			9.75666
11.5018	18.5976	9.53855	19.354	12.7927	16.2301		12.7774			1.40743			75.7576
16.4234	23.8453	19.5574	18.533	13.7248	23.6027		16.0784			1.40266			156.107
16.1116	20.1924	26.0961	24.3384	21.4956	18.622		13.3373			1.46292			104.454
18.7574	16.8841	22.833	20.486	18.2113	17.5092		22.6285			1.67232			212.925
19.961	15.7595	20.2781	24.68	13.7222	17.6778		8.15799			2.44598			26.9743
17.9794	17.5269	15.7299	19.1422	16.0867	19.6206		19.5829			1.27699			230.142
16.5815	20.2788	17.9076	16.1747	20.2652	17.4566		4.55691			1.19643			17.2176
17.3354	26.7081	22.0022	17.2187	18.5505	16.6569		9.75678			1.13763			71.7401
19.7249	23.9551	19.0773	17.735	17.3658	17.5357		8.51342			1.9042			31.5657
13.275	14.8205	12.9862	19.1674	18.7509	16.2522		6.11183			1.82403			20.0872
15.8837	18.958	20.8669	17.6585	15.2869	15.7731		23.7806			1.84645			227.273
26.2758	21.8078	29.8569	24.5571	13.9787	16.5702		26.4388			2.02409			254.247
19.8136	22.5317	20.3193	20.3036	21.3221	16.2768		10.3507			1.85604			49.9311
12.4576	15.046	14.9646	15.0173	12.7994	17.3676		28.3223			2.06774			269.743
21.0734	16.3072	30.5895	18.9192	13.625	15.846		16.2583			1.04576			209.481
17.1032	13.9245	17.7104	18.1004	18.6085	16.7066		4.26208			1.10368			16.6437
16.8738	16.0204	19.8271	17.3263	16.2422	15.3573		5.24302			1.31983			19.5133
19.6911	14.8056	24.4321	23.9742	14.3954	19.8055		22.426			2.47796			156.68
14.0175	24.229	17.5899	15.7608	21.3568	16.5449		14.3045			1.93905			75.7576
15.6453	13.3403	14.1088	17.9403	18.6242	114.858		9.29639			1.26439			59.6878
18.0398	15.6133	12.6201	20.0623	18.3142	15.5981		11.6423			1.55014			75.1837
19.7354	17.9461	15.109	22.1274	24.2804	21.7556		15.2016			2.19756			87.236
20.9389	15.3562	13.6285	50.5142	19.4553	22.558		9.98186			1.30702			51.6529
20.268	16.3072	14.0408	17.6305	13.5982	21.6656		16.4847			1.49763			136.593
15.543	20.927	19.5916	18.1053	15.1941	18.0115		4.63218			1.2863			16.6437
13.3414	17.6674	24.5942	24.9495	13.3444	18.6713		13.575			2.37103			63.7052
18.9838	17.3172	22.4001	21.3334	15.1681	20.603		4.7297			1.76853			13.2002
11.8274	21.1213	15.9506	20.8978	22.0465	13.4935		5.79471			1.85144			16.0698
17.8459	16.6292	18.2996	16.0465	19.5575	19.19		24.3827			1.23659			311.065
12.0454	15.8285	14.5987	19.0695	12.8364	17.7287		15.0533			1.52951			123.967
15.768	18.328	20.2027	18.9005	17.3282	16.5783		3.08952			1.25374			8.60882
20.0425	17.6953	16.6188	20.5355	19.091	13.5865		3.27181			1.10157			10.3306
14.7083	20.7817	18.2729	19.4238	19.4135	16.4894		13.8527			1.27981			119.949
17.5902	20.2283	19.0512	21.7535	18.2303	17.5755		3.43468			1.17996			10.9045
22.53	21.8299	19.4833	18.0878	19.145	21.763		13.848			1.74972			74.0358
19.3393	17.7338	28.2191	21.6818	19.4214	14.4932		7.12144			1.20552			33.8613
14.8853	17.5805	16.3419	18.0122	18.2966	11.919		19.802			2.14087			141.758
25.3166	16.8363	17.2061	20.9769	18.4128	18.0765		19.2431			1.27699			175.62
16.2149	17.1528	20.3219	20.2009	18.5935	16.787		17.774			2.08109			126.263
19.2186	21.7056	25.6958	18.8602	17.8917	17.3214		16.1639			3.22563			67.7227
12.8853	30.6935	16.6625	19.8372	14.6625	16.3899		21.1372			2.15239			165.863
15.8047	17.8868	14.9012	12.5986	18.8899	17.8981		20.4537			2.20705			143.48
16.167	14.6325	14.3141	15.2706	16.7213	15.5938		3.52798			1.35687			10.3306
16.2323	23.5381	21.8547	23.7422	15.582	13.0444		30.7224			1.34383			546.947
16.1272	17.6176	20.279	23.1324	25.9462	19.0756		10.3567			1.31039			55.6703
16.1326	24.0674	35.2753	24.9534	19.3966	14.7915		16.6055			1.40243			162.42
19.4312	15.4189	23.5955	18.5627	15.5444	9.67445		7.08904			1.68595			27.5482
12.0226	19.8222	15.2634	15.4565	19.7041	19.491		13.3806			1.87296			73.4619
22.7454	42.2359	23.7706	16.1953	20.2323	16.0529		13.6763			1.68428			89.5317
18.4295	18.2455	21.1736	16.668	18.1815	16.1678		10.2872			3.7438			25.8264
18.9193	14.4032	22.0438	20.6619	14.8127	22.0085		10.2817			1.6301			57.3921
17.3941	17.7723	20.3506	23.1429	19.395	15.6954		21.8942			3.29554			115.932
17.3129	19.9843	20.4208	16.4076	13.4441	20.6007		18.6145			1.63992			172.176
21.2708	16.935	14.1912	49.1878	17.3916	14.0637		3.77056			1.28202			11.4784
15.0233	21.1831	18.4475	15.4956	17.4436	14.2519		26.9485			1.32291			414.945
19.4121	15.4816	23.9151	18.5837	15.4898	24.5185		11.1006			1.77195			59.1139
19.7365	17.0155	17.0744	17.0368	21.2445	17.2396		22.8275			1.45588			259.412
17.0844	17.8009	23.7433	17.1975	13.2564	15.9797		10.49			1.23732			75.7576
18.3154	16.4589	23.927	16.607	13.9952	23.8915		NaN			NaN			NaN
20.9429	16.3385	20.4121	27.9947	19.3754	18.7596		13.5697			1.22333			123.967
17.8896	13.8266	11.6538	21.3782	15.5009	15.7336		19.2063			1.56558			194.559
19.4954	17.6776	20.8606	19.2517	18.7417	12.5862		12.4697			1.6483			71.7401
16.0739	17.2934	15.2678	14.0804	20.8238	21.7241		3.58124			1.25871			9.75666
21.9048	15.7755	19.6222	18.1791	16.2541	22.2593		21.1661			1.3588			275.482
16.7626	17.9269	22.7456	19.4595	44.9028	21.5589		17.5753			1.41476			162.42
21.8574	13.0136	17.3678	12.7771	16.1813	22.0771		9.31143			1.58719			47.6354
19.8787	16.6747	19.8006	12.7557	10.8803	14.7715		18.7437			1.5281			187.672
18.023	17.4247	24.0526	20.2021	18.6631	19.9103		17.5326			1.16568			210.055
15.5644	21.2307	31.2861	20.0184	16.7117	19.4518		21.6433			1.84976			210.629
17.6894	35.4342	21.8571	16.9606	17.4267	19.6681		13.9381			2.11303			69.4444
17.9454	17.9957	21.4161	17.6218	20.8785	18.5822		22.4641			1.31155			268.021
17.2211	14.4244	18.5501	14.2871	16.7174	21.4265		3.43468			1.17996			10.9045
18.276	15.6699	20.3701	18.8161	20.5903	17.9894		17.9252			1.08651			233.586
17.3501	20.3019	23.2588	16.9262	17.1532	16.8571		23.37			1.56371			268.021
22.0344	12.1666	17.1747	17.4576	16.0243	15.2079		15.7083			1.60216			101.01
18.2398	18.5654	21.4997	22.4526	13.5648	17.2902		9.0924			1.09911			62.5574
25.9734	25.9196	19.9358	15.0197	18.5335	13.1553		22.5506			1.51619			222.681
20.6271	15.9047	37.0211	17.4341	20.9639	19.8624		13.2022			1.13803			129.706
19.1632	13.2343	22.0785	19.8903	18.8614	21.0043		5.05037			1.48283			17.2176
20.6753	18.2003	23.8653	15.7305	12.8802	21.6526		20.0545			1.92125			137.167
18.7653	14.0434	13.3847	16.5694	13.3142	17.4516		14.2699			2.95027			59.1139
17.0041	17.1945	28.662	15.1837	13.492	19.2731		21.7469			1.45103			268.595
17.8437	12.2784	24.2265	15.3819	16.9533	21.6813		18.7554			1.10003			257.117
16.7984	24.786	23.0553	19.7433	14.8505	19.9407		30.4379			1.30625			505.624
16.1462	14.7767	11.0546	18.8506	17.2145	22.0709		16.714			1.23882			161.272
18.1134	15.7802	16.3402	15.7588	21.5821	15.1388		16.641			1.63487			138.315
17.2956	14.4263	18.9035	16.2592	18.7805	20.9		21.3888			1.70302			201.446
16.558	19.6735	69.3763	19.6948	18.7449	13.3478		24.456			1.84915			249.656
18.7552	14.9959	19.0746	11.7909	17.3808	15.0444		2.72751			1.19579			7.46097
12.1283	24.1744	19.3945	18.8452	14.2344	20.2151		13.0074			1.46804			97.5666
13.5126	13.5984	24.889	22.9193	17.9754	22.0411		NaN			NaN			NaN
17.6061	17.9931	18.465	18.3115	16.4504	21.9874		12.2335			2.07005			55.6703
20.0421	18.2481	22.6471	18.272	18.371	17.0055		9.01527			1.77302			36.157
20.9989	14.132	12.6118	15.2118	15.5057	14.4945		11.1111			1.48261			69.4444
17.9574	16.7746	26.0121	43.798	12.5052	18.2454		21.2083			1.31489			195.707
22.2686	22.0526	22.6206	18.9123	18.2668	18.2986		6.68			1.5546			27.5482
24.4809	17.9547	18.5566	16.4298	15.3064	17.3878		22.4048			1.73028			160.124
17.1932	18.0098	28.4335	15.71	18.9218	25.3517		2.72751			1.19579			7.46097
18.9023	20.1978	24.7304	19.2165	17.6164	17.0508		4.80038			1.55616			14.9219
20.6609	17.5143	26.5189	20.0827	22.0319	35.7213		14.4411			1.41696			119.376
18.2817	21.1064	27.0984	20.0576	20.4534	17.7094		9.73207			1.1102			64.8531
20.6209	29.9921	18.1711	13.2001	21.6949	25.7717		22.4214			1.25989			321.97
11.8396	18.3383	19.7195	22.3882	20.6147	17.8317		11.8963			2.247			55.0964
14.5395	17.7492	24.2175	13.4696	16.8744	20.4946		18.5906			1.31715			218.664
12.2578	17.6878	20.0051	17.6178	20.4415	13.9598		34.6228			2.17453			443.641
15.6962	12.8759	18.7648	17.355	19.9595	14.7304		12.8482			1.43789			88.3838
17.22	18.1851	16.8673	18.4115	13.898	19.3352		22.7384			1.87744			195.133
17.1021	18.1103	24.0422	18.2537	19.5785	19.8891		17.0254			1.37292			179.063
18.3683	15.5651	21.0263	17.7268	16.0027	21.4368		13.3377			1.15316			129.132
32.7939	16.2388	21.933	19.0195	17.2516	16.2387		16.2403			1.32058			161.846
16.1343	13.7831	23.4604	26.2931	17.3908	16.4717		8.33262			1.16725			50.5051
22.6017	16.5002	25.4477	15.3043	17.8628	22.5847		10.9176			1.28588			69.4444
23.5185	14.722	17.0203	26.4617	11.5597	14.9106		10.1963			1.31406			66.5748
15.72	18.6558	26.3712	22.9979	15.2795	13.9492		10.7071			1.50752			66.0009
17.7857	22.8821	15.4796	20.3734	39.2539	21.6008		13.4425			1.72228			75.1837
12.8398	20.9237	23.6817	16.872	19.9842	28.9558		12.0482			1.5364			76.9054
19.1954	15.0764	33.5055	15.4585	21.2425	15.286		15.2877			2.57853			72.314
17.2231	16.3026	19.0125	16.2626	17.0307	16.7263		25.1281			1.12642			420.11
14.0556	13.2751	20.9812	22.5172	19.0245	18.4126		13.2629			1.41736			98.7144
17.8155	18.7999	17.2325	16.8459	17.1806	17.9644		35.4585			2.47362			357.553
14.6907	21.7442	23.9163	20.8832	21.9952	22.2469		24.8128			1.42776			339.187
17.9618	25.7751	14.6693	16.3796	19.0127	12.9236		14.7143			1.04875			141.758
15.9813	21.6912	16.6922	16.0846	15.5007	13.6453		21.6875			1.5332			233.012
16.6255	28.6467	19.8361	14.3364	11.7839	18.999		18.0759			1.63972			139.463
12.371	16.5631	21.1253	20.8433	18.032	19.0289		22.8381			1.44111			272.039
16.3764	18.3841	19.5718	19.3742	14.676	20.4016		13.057			1.97338			74.0358
15.9088	15.0282	21.4162	18.5889	19.9749	12.6598		11.7634			1.7813			55.0964
17.1386	14.1195	20.855	17.2747	18.9185	17.9108		9.25179			1.12455			56.8182
18.3008	18.525	16.947	14.0068	13.0523	23.1424		5.2423			1.02852			25.2525
15.3997	25.1978	16.2689	17.2494	19.1847	17.0698		15.8176			1.52709			125.689
16.1441	22.5349	14.3952	19.8905	19.6392	19.1005		9.94628			1.40075			54.5225
20.8214	21.0312	29.0671	21.0871	15.0637	16.2287		18.4948			1.5926			135.445
16.4636	17.6226	19.2191	21.2616	15.9524	17.6703		4.83797			1.36839			16.6437
15.6239	14.4382	16.0112	24.3315	15.8182	19.408		19.9159			1.82603			153.811
13.4971	20.0661	12.3983	18.8249	17.0279	14.1501		5.04982			1.4267			17.2176
23.5277	25.0221	24.8688	18.5447	15.6216	26.797		18.308			1.13021			207.185
19.6989	21.6462	51.9953	20.5618	19.3787	17.2756		12.1857			1.57045			70.5923
10.186	21.1899	23.2628	14.597	10.0761	15.8179		3.13638			1.3739			8.03489
14.8233	19.8643	25.0548	15.0704	16.5037	20.6316		11.7573			2.30966			48.2094
16.5684	18.5356	21.1888	20.3455	16.8226	13.9998		32.4471			1.72507			434.458
12.6922	17.0021	19.7963	18.4731	16.5882	19.4355		14.5719			1.4097			100.436
16.0003	18.6718	20.2109	19.2219	14.007	23.678		6.96849			2.44767			18.3655
16.8555	17.5851	15.2247	11.9154	23.0865	20.6829		16.0783			2.6506			75.7576
11.5898	19.0857	16.0068	17.4452	22.1377	17.8506		25.838			1.67191			236.455
18.9148	20.4648	29.6595	22.4307	15.9055	17.8507		20.7523			1.64788			176.194
18.9539	18.1384	20.1102	23.5575	22.5866	15.8501		3.96212			1.19347			13.2002
15.9411	15.1554	13.8433	21.3293	14.4955	18.2935		8.64339			1.20523			55.6703
16.5564	17.3504	16.7572	19.3514	14.1285	16.7726		15.4381			2.42355			77.4793
16.0818	21.4507	23.6088	16.8668	21.1546	15.3503		8.92782			1.31282			53.9486
21.7848	18.8439	18.4908	23.6651	11.371	19.1113		8.439			1.73855			37.8788
15.6116	55.3579	22.787	20.4288	15.8565	16.2323		13.5689			1.21155			114.21
20.1447	17.6371	21.6699	17.3028	18.5349	15.0103		12.4793			1.12097			118.228
21.7257	17.1473	27.9605	14.9572	15.2617	10.7638		NaN			NaN			NaN
14.462	16.2766	22.3242	16.7131	17.1993	16.5284		17.8955			1.93525			134.871
14.6511	14.6163	18.2837	19.4373	22.9124	18.2091		22.4546			1.30503			291.552
13.7468	21.1016	21.0973	22.9559	25.0506	21.3363		12.0763			1.76369			66.5748
18.4378	15.9211	20.9975	23.8022	13.3887	22.8433		17.6079			1.49727			140.611
12.7411	13.1965	26.9679	19.7213	19.2309	19.0314		20.9345			2.66295			107.323
15.7667	18.6391	24.9824	16.6868	18.6575	16.577		23.4052			1.60123			269.169
15.4802	17.1836	20.9744	19.9114	15.1878	17.6024		9.42971			1.35185			53.3747
19.0577	16.0507	15.5587	12.5531	15.2267	20.2879		23.2456			1.46278			262.282
18.2507	24.2839	25.2082	14.9067	15.5049	17.1562		13.7091			1.56563			103.306
17.5415	19.8575	20.3083	17.6633	14.7105	21.917		5.39641			1.6919			16.0698
17.9632	26.7519	18.6796	22.069	16.7232	20.713		4.48377			1.24193			14.9219
16.6146	19.959	31.3651	26.4128	22.9309	14.2383		5.1796			1.21248			21.2351
21.667	18.2272	21.6333	21.401	30.6333	17.0089		20.3213			1.65399			164.141
15.9687	19.4044	23.0953	13.0434	18.8036	18.1359		5.73979			1.33443			24.1047
23.9471	22.4345	60.4385	18.4648	15.785	13.2889		10.8614			2.01691			49.3572
17.6636	14.6913	21.0675	27.9472	16.331	19.4791		13.9287			2.02484			75.7576
16.8736	14.3238	28.9871	36.5047	19.2213	18.2037		15.6371			1.30322			143.48
11.0334	21.6089	18.3945	18.8628	18.3395	15.0159		26.4923			1.79947			280.647
14.7219	18.3801	18.8407	21.7389	17.9044	16.8846		21.6817			1.22917			308.196
17.4409	23.4002	24.3544	20.7929	16.4368	14.3492		12.4602			1.62978			82.0707
17.726	13.3525	24.6864	18.4182	17.963	18.2945		13.2486			1.2866			116.506
19.5233	21.2157	18.7213	19.6723	16.0905	19.1868		21.4852			1.08931			344.927
15.761	16.4673	22.5892	19.4152	18.2693	13.8598		7.18055			1.1248			41.3223
18.0772	19.5495	39.8612	13.3815	13.5701	20.604		23.084			1.82566			212.351
12.2235	17.1593	30.0137	12.7289	15.7034	17.287		3.57282			1.45186			9.18274
15.4933	18.0263	21.7114	14.7864	16.4911	13.8299		15.7801			1.29555			157.828
19.8831	18.3013	23.4882	19.4582	19.7009	13.2494		10.8129			3.05794			29.27
11.1322	17.1592	20.1771	25.2191	17.0879	15.7989		19.6956			1.41537			220.386
15.5941	21.7662	26.9265	22.7078	10.7666	15.6889		19.0129			1.65534			164.141
15.6816	18.4776	23.2549	16.5602	14.3525	19.4025		13.0087			1.13771			121.671
12.262	21.356	21.932	14.6684	14.9153	14.4051		14.049			1.88477			91.2534
15.9835	16.0717	28.9004	17.1846	18.0975	14.9654		15.5884			1.7635			101.01
18.3037	14.6718	27.467	15.5995	20.4257	19.2833		15.4329			1.68636			118.228
19.3148	17.6919	22.6039	18.7942	22.5751	27.9159		8.28911			1.7902			33.8613
14.5355	15.6833	24.83	21.1385	16.7088	13.137		14.4393			2.04312			68.2966
16.5693	16.6261	35.7054	21.5737	14.8974	20.5952		17.3708			1.36682			175.046
18.07	13.875	23.0571	23.6138	18.6965	14.9953		6.16303			1.52782			21.2351
19.8687	17.2803	89.2096	20.3875	14.2955	17.3652		10.648			2.52928			33.2874
16.1947	21.3049	33.6144	17.4428	17.85	13.2216		7.57885			1.48545			32.1396
11.8083	23.2476	25.2588	18.2532	18.1482	17.9642		4.43899			1.58608			12.0523
19.6313	14.479	92.8851	23.5702	17.924	19.7924		19.4507			1.93992			113.062
15.9201	16.5874	45.0572	21.2624	16.6817	12.4501		17.5043			2.48046			74.0358
19.011	24.2717	29.7706	25.6953	17.5712	19.7822		12.4646			1.1066			105.028
15.8548	18.9111	25.7378	21.0403	13.0405	20.8763		4.27341			1.68931			12.0523
20.0286	14.9718	35.8595	18.8089	15.5133	15.7711		13.4647			1.48394			89.5317
14.7192	22.5272	36.9705	14.2719	15.7216	14.4943		8.32969			1.69497			32.1396
18.6734	24.4958	23.1433	18.9481	12.0966	20.6274		18.3429			1.23544			200.298
17.6433	21.0004	21.6537	22.8884	13.3549	19.3804		4.73189			1.3492			16.6437
14.4612	25.5152	58.7016	14.4837	18.522	18.5227		7.50284			1.66234			31.5657
14.1508	19.7553	26.1936	20.7319	22.2842	16.3562		27.2367			2.17741			264.004
24.7561	44.7518	18.4344	19.4444	29.9268	11.7278		14.462			1.47987			103.88
15.3394	22.8756	17.5549	17.825	17.9339	17.9389		19.6999			1.52201			143.48
21.0099	25.9274	20.4532	19.2299	14.8445	21.1307		14.4096			1.22952			142.906
13.9174	20.6899	28.5665	13.8352	18.8124	53.764		25.4572			1.68029			307.622
17.4729	18.4127	15.7423	22.9242	19.3553	13.8273		10.0893			1.20822			70.0184
9.92718	20.9735	17.8288	18.1664	14.4283	16.6861		16.3854			1.22209			150.941
19.0546	18.7262	29.6285	14.2614	16.774	18.9485		16.7655			1.60222			144.054
19.076	11.3385	17.4084	21.3506	18.8183	13.6222		6.76152			1.21505			34.4353
10.6353	20.614	16.3457	18.9274	14.9658	19.4653		14.7478			1.91324			94.697
17.4233	20.1479	21.2666	12.8609	12.6735	22.3953		29.3344			2.0392			334.596
19.3917	21.7457	16.4268	20.9031	16.2873	18.6585		13.2894			1.26499			118.228
20.3767	22.1443	29.8498	20.0813	15.1289	17.8111		15.0288			1.05594			177.916
20.4134	20.7067	18.9483	21.4233	17.6804	19.2277		4.69898			1.26314			17.2176
15.7521	117.505	20.897	23.5185	14.9404	16.9391		13.2488			1.10731			134.298
14.8623	25.3904	14.9	20.8697	17.2459	11.551		5.94314			2.38134			16.0698
12.4851	17.0331	24.5475	18.2681	16.1489	22.1685		13.632			2.46039			55.0964
15.5264	21.7512	17.9446	19.8669	15.0482	12.9798		16.3409			2.07684			108.471
14.2862	19.3027	12.6138	23.8532	15.4746	18.7186		5.8693			1.51052			22.3829
20.2184	19.466	24.056	14.7918	17.1628	16.4022		9.33706			1.68095			45.3398
15.0381	20.1858	26.4493	18.8546	20.2524	15.2089		18.2068			1.85227			146.924
18.9433	24.5053	50.7795	19.4921	10.3275	17.98		23.3534			1.46601			278.352
11.3862	19.2056	17.8381	15.2598	14.9587	20.8692		28.4407			1.5993			416.093
17.6278	27.1242	33.1306	14.7298	22.0983	12.967		18.3034			1.22736			176.194
17.2077	25.1984	31.3721	20.2225	15.7596	21.8896		6.40398			1.69591			22.9568
16.4059	16.0186	19.2988	18.5264	16.1136	12.8116		11.3052			1.43728			74.6097
16.3038	20.769	21.0373	17.3596	18.3665	23.4474		3.65674			1.52812			9.18274
22.0678	21.1818	27.0922	17.7528	16.9363	17.1123		10.2556			1.10262			53.9486
17.7028	24.1882	28.3225	15.5977	16.328	15.2596		19.8047			1.35795			241.047
15.5034	26.3824	23.2514	21.314	15.4086	24.135		10.2242			1.54546			53.9486
15.4905	19.3817	24.4049	18.1877	17.5459	18.5802		15.042			3.91407			39.6006
16.8643	21.1051	23.4212	17.6707	19.0323	16.1532		3.71135			1.53623			9.75666
17.0016	18.6189	18.316	24.0147	13.6429	19.2685		14.3208			1.00615			164.715
16.3554	18.7912	19.2458	17.5776	10.2338	15.1092		21.9362			2.15091			148.646
16.6879	20.6848	24.1719	16.5384	13.789	21.3548		7.07127			1.08144			41.3223
14.4367	25.5253	19.6524	16.6961	15.7014	14.5344		16.7182			1.59286			129.706
31.5782	22.5184	18.5509	68.0054	14.6865	27.0063		10.582			1.33187			70.5923
23.9217	33.9147	9.98974	29.8173	16.9142	20.6635		20.7384			1.72498			157.828
20.1651	11.5206	23.6786	17.1284	18.3646	15.2469		9.98083			1.62695			53.9486
21.8264	16.9436	25.7506	22.0073	15.6111	15.5179		20.7976			1.77257			137.167
15.5265	22.0275	19.6281	19.8565	14.8955	18.9428		6.32202			1.69906			21.809
18.1363	19.3057	19.9653	16.9913	14.2524	18.4847		6.34223			2.44871			15.4959
17.9476	16.0569	24.7649	20.0659	12.4344	17.7395		3.41174			1.14568			10.9045
18.8037	22.0465	28.2658	16.0751	17.6022	18.6343		18.1015			1.50393			122.819
15.6892	20.1619	30.2611	13.8986	10.9849	19.3829		5.29807			1.14017			24.1047
19.4414	16.1241	24.1467	14.6802	45.4717	18.221		5.8693			1.51052			22.3829
20.7827	29.3677	21.3047	19.9101	15.6355	17.8176		26.6304			1.37907			401.745
13.6485	12.9055	25.3758	15.0818	11.4737	18.7114		20.2556			1.69501			185.376
18.1543	13.2985	15.3929	19.2706	17.4936	15.4872		35.9056			2.00246			497.59
18.3641	18.1326	16.2795	20.4502	16.6469	19.1667		21.984			1.64195			189.968
19.7808	32.18	18.5073	18.1243	13.313	16.2628		NaN			NaN			NaN
23.665	16.7025	19.9236	20.9641	15.0028	12.5618		13.0902			1.19261			122.245
16.0123	19.8512	18.066	18.3622	15.8717	17.0725		19.0366			1.22261			232.438
14.9208	18.7707	19.5416	16.6998	12.5503	18.2213		12.184			1.85196			46.4876
17.6477	13.1105	43.3278	16.2792	20.9138	18.9679		19.504			2.57472			118.802
15.3628	23.0474	26.4177	15.2167	14.6512	21.7867		18.6362			1.15294			245.638
19.1378	15.1425	22.1967	22.5095	15.9826	17.5832		20.1283			1.45687			230.716
17.4742	18.8323	20.0616	17.4655	17.0184	21.3517		12.3718			1.7362			76.3315
17.6543	19.6236	28.4766	16.2116	10.0633	13.206		18.6839			1.35872			216.942
14.6161	19.8746	17.3992	18.9971	14.6765	17.3661		17.4744			2.08083			114.784
19.2693	20.7971	23.6597	22.9451	20.0027	19.3124		31.1816			1.68845			461.433
15.0703	27.5205	26.2818	18.6548	16.8951	17.9063		23.151			2.36223			173.898
15.9117	19.6815	94.1723	23.6211	18.242	22.6276		14.5664			1.65112			105.601
16.738	19.9512	25.6498	19.2759	14.829	25.6254		3.28976			1			12.0523
19.9286	21.4707	21.9636	18.367	15.3816	14.0097		22.1665			1.15847			259.412
15.6254	27.4767	26.1716	20.4899	14.0346	24.201		13.6939			1.11197			134.871
14.0546	24.0304	16.7157	20.5893	14.7229	15.7424		19.2279			1.70995			172.176
20.6618	19.1111	20.2983	15.6009	16.3706	19.7102		17.2252			2.01045			102.732
19.5942	24.1029	14.8495	20.444	16.8699	18.3506		13.0506			1.53535			93.5491
18.3854	22.9149	17.8335	20.4405	14.9323	14.1112		5.66449			1.4805			21.2351
15.7589	16.7367	23.4574	17.1699	18.9985	22.2775		26.1645			2.15948			212.351
27.0471	19.6899	21.2294	19.4924	23.92	21.7746		3.404			1.36639			9.75666
16.8188	18.6088	28.7439	73.6841	17.3589	18.4888		13.6722			1.57094			97.5666
16.7896	22.2974	21.4458	25.2039	18.5364	23.3688		9.04995			2.33944			26.9743
17.4536	16.7566	57.4869	22.6626	16.1724	21.3102		27.7663			1.15951			286.387
13.3528	17.2268	21.2831	15.3894	17.6073	21.776		8.40282			1.17974			53.3747
16.6173	21.6563	23.1387	29.7004	15.9186	25.9667		9.54666			2.21097			33.2874
13.7145	17.4223	21.5947	16.4949	18.0143	20.127		18.1393			1.48168			144.054
18.3866	20.0439	25.6197	16.7722	16.4835	14.1674		24.6148			1.64643			270.317
20.3289	24.0535	14.2843	13.5676	19.915	17.2376		24.4242			2.18074			185.376
15.3498	19.5546	27.5787	21.0581	14.5743	23.4894		3.28976			1			12.0523
16.5285	19.2389	23.7964	18.8354	15.8786	18.5677		13.0588			2.07255			67.7227
12.3165	15.1722	17.7819	24.3463	17.6532	21.0632		13.8212			1.0966			146.924
13.241	14.5151	16.425	18.3192	12.7883	21.8525		4.4172			1.09151			16.6437
13.9551	20.907	21.7135	17.4382	14.8142	14.6693		9.02781			1.2874			53.3747
13.6011	17.6658	17.0704	24.0332	21.089	17.3535		15.8897			1.20472			173.898
16.0154	17.8093	18.329	22.1638	16.9769	16.4189		18.4766			2.83449			91.2534
14.3667	12.3507	21.978	26.4445	18.6022	20.5247		6.04259			1.45044			24.6786
17.3165	12.6936	18.1311	22.6759	16.2318	13.7865		4.4635			1.15875			17.2176
14.5011	13.0127	24.3836	19.922	16.5842	18.9489		30.2969			2.6655			257.117
16.4483	11.3101	23.7908	26.9514	14.7476	23.9425		6.68974			1.71052			24.1047
22.3553	16.8559	35.3253	21.557	18.3189	18.8764		7.14551			1.09806			34.4353
17.579	20.5601	16.9732	18.2626	25.8934	19.5475		5.80062			1.50868			21.2351
17.6875	41.2584	19.0486	23.4528	19.1366	23.8981		12.1628			1.47399			76.3315
16.3795	21.725	22.7853	52.2468	16.6585	19.8115		6.01964			1.57854			20.0872
12.8225	15.8135	20.2127	30.8548	18.7195	22.1031		19.5339			1.67191			176.194
17.1915	28.4708	26.7543	29.8846	12.5571	26.1346		6.76283			1.31427			29.8439
11.7538	28.2889	18.8489	28.3962	18.9605	45.1622		13.1085			2.19338			63.7052
18.7555	27.0924	15.1122	19.1862	21.9655	15.3072		23.9485			2.24585			196.855
15.5722	17.9944	21.8514	22.4473	20.1661	19.0332		11.4227			1.03413			94.697
18.5382	13.0832	21.9134	35.0726	20.6906	17.8607		13.444			1.2436			118.228
16.308	23.5052	19.2837	26.3666	17.9085	19.7612		21.0536			1.61591			218.09
19.5659	12.9246	20.9079	101.789	14.4779	21.6935		3.65471			1			13.2002
12.3949	49.078	21.3732	34.6011	18.0483	20.8994		16.7488			1.53048			152.663
22.696	22.208	19.1637	33.1248	17.6461	22.8321		6.37516			1.66763			23.5308
16.745	16.5148	21.2584	50.5451	16.4927	77.2452		8.87826			1.18396			59.1139
12.7707	28.1585	19.1791	22.3825	17.0313	28.5139		13.5433			1.09797			129.706
24.0596	18.7969	13.3421	20.7837	13.1081	15.412		6.40064			1.59168			22.3829
16.9336	17.9851	18.1462	68.095	18.0138	18.535		18.6147			1.45415			196.855
20.274	21.4589	19.9588	36.6172	16.5001	19.8394		15.5798			1.80692			88.3838
16.4747	20.05	33.915	35.415	17.0567	20.3915		19.8427			1.51538			181.359
16.7862	24.7721	22.0671	33.4152	19.4968	20.4391		13.0663			1.12659			126.837
18.7383	17.8791	20.125	18.3462	16.1266	14.3154		14.9974			1.12929			154.959
17.4513	27.6447	17.3846	20.6298	18.8799	24.4237		6.46943			1.80337			20.0872
18.1437	21.8597	15.1395	29.2929	15.6423	23.5099		17.1417			1.75266			135.445
15.2969	18.6823	16.652	26.9298	20.3703	22.5994		14.2662			1.40038			122.245
21.3716	26.7571	23.2197	117.745	16.227	15.4662		4.94059			1.22741			18.9394
13.1871	22.7021	24.5128	40.1201	19.1411	24.1971		22.1736			1.9585			180.211
19.7941	29.3279	19.9341	26.4369	17.6396	18.6216		10.7075			1.64971			48.7833
19.8004	25.5442	29.2162	12.6112	14.9041	14.8989		15.1637			1.87206			103.306
14.0024	24.4089	21.3685	18.8869	21.4956	10.9486		19.6347			2.02006			151.515
15.7638	27.0049	26.3528	16.4006	18.4654	18.9809		29.4427			1.34951			280.073
19.1459	20.5894	16.7542	32.9105	16.0648	22.3738		13.5692			1.77138			90.1056
14.9589	22.5451	22.048	16.2665	16.5857	19.3043		3.77446			1.03202			13.2002
14.461	27.2185	15.0858	39.9627	23.4917	13.0482		12.2172			1.43599			61.9835
16.5164	58.0331	24.1003	21.4966	16.8606	18.6675		8.29811			1.20213			50.5051
16.96	26.9162	28.2614	20.2278	16.7023	26.7581		22.4165			1.30256			301.882
15.5358	21.2709	23.7886	27.7838	18.972	18.3127		11.6082			1.43937			80.9229
16.2902	19.4795	21.5833	23.2721	19.9291	20.6227		14.0397			1.53222			102.158
14.8108	30.1553	16.9811	19.2437	21.5376	21.2248		NaN			NaN			NaN
16.0354	23.0249	19.5379	22.6827	19.1488	17.3281		24.1933			2.13026			188.246
12.9349	19.5187	27.5794	23.5259	41.7258	17.2909		22.0397			2.73014			141.758
16.9618	15.9873	20.0233	26.2666	17.6469	15.7184		10.1311			1.67697			52.8007
17.0084	24.7471	21.4199	15.0083	13.9178	16.4005		19.9153			1.18163			279.5
13.9113	23.8344	66.7311	19.9907	17.0889	21.309		7.78973			1.25121			41.3223
13.4406	15.5583	20.3757	24.09	14.4059	19.3946		13.8409			2.05363			76.3315
17.9646	54.8709	20.9538	17.8966	13.5447	22.0558		14.8099			1.6925			103.88
14.7118	19.0355	44.8854	26.0497	16.7868	16.7988		9.0778			1.3289			53.9486
14.4716	16.9436	40.7384	26.1658	16.3903	13.6677		15.096			1.83667			88.3838
15.2989	64.3707	27.1231	21.6524	14.9845	26.8302		9.15188			1.07173			67.7227
12.248	29.2956	19.1984	67.5573	22.9778	27.2446		9.74925			1.58007			49.3572
18.5027	18.2663	20.6735	24.4929	16.735	22.1748		6.10642			1.38707			25.8264
17.7687	22.9488	19.1329	23.6304	12.7376	14.955		12.0671			1.59532			78.0533
19.3643	31.883	20.2549	25.6861	16.6729	25.7956		19.0199			1.82056			138.889
20.0387	31.686	20.869	37.2231	16.6028	18.8369		14.6963			1.41744			123.393
17.2691	40.3213	19.5618	16.4257	16.0235	19.3375		23.5169			1.70351			185.376
11.8363	28.5962	17.9462	21.5863	9.71311	23.5707		8.37985			1.97017			32.1396
17.0188	15.9766	11.5225	22.9353	15.4668	22.1373		17.7428			1.03467			237.029
16.8366	21.2411	24.0647	25.5184	19.019	24.196		8.59764			2.30861			31.5657
13.3908	25.5198	21.2016	19.3766	15.0238	20.7167		12.3195			1.23638			105.028
22.8617	17.835	25.9434	25.766	15.9896	19.5712		4.8734			2.06616			12.6263
15.7971	17.4049	19.7352	20.6772	15.1482	18.6522		6.00789			1.6787			20.6612
12.6187	20.6884	23.0211	18.6453	13.2692	11.7045		24.9309			2.29116			194.559
16.8421	25.9664	17.1634	16.1424	24.11	18.2791		13.4509			1.87559			80.3489
10.8178	13.4381	22.2677	22.9426	19.0218	12.2736		29.5413			1.95809			258.838
17.5413	53.5739	62.2542	18.8324	16.6378	15.9317		12.9631			1.16259			121.097
14.4457	26.5751	17.56	15.9266	14.973	15.8128		19.6993			1.54149			166.437
19.0373	33.2529	19.9055	21.8801	18.0461	31.2499		2.86564			1.11948			8.60882
20.5352	80.0624	17.8534	32.1412	13.8346	18.3686		12.4242			1.23662			107.897
23.0448	35.8518	16.5213	29.6936	18.6969	18.7838		10.9712			2.08957			43.0441
21.8947	26.7837	26.2453	17.5596	14.2519	16.7678		7.42602			1.88019			26.9743
12.1539	21.7066	25.53	22.131	18.018	18.9968		22.079			3.00946			122.819
13.9387	65.4622	18.2725	23.6333	9.5128	26.3065		12.4002			1.42552			94.123
15.7285	25.0084	18.2908	15.9518	13.3645	24.2169		9.68167			1.89692			31.5657
19.2773	14.4559	24.7942	12.2027	16.267	21.6646		6.73582			1.6556			25.2525
14.2333	41.5765	18.2792	21.7029	13.7201	10.381		6.26417			2.16954			17.7916
21.4095	21.1547	20.5423	20.8261	18.256	21.9073		27.1628			2.46337			241.047
20.4656	15.1064	23.6126	16.0218	15.9977	18.223		3.61298			1.2184			10.9045
18.5871	19.5119	26.696	19.7535	13.5631	27.9867		20.6794			2.4313			120.523
17.6746	17.6309	15.3532	18.0844	19.2492	17.6377		22.1609			2.38352			171.028
17.9121	28.543	18.0936	17.9498	14.4586	23.3067		24.1555			2.00243			220.386
16.9142	23.936	23.0322	18.703	17.7572	14.9795		10.653			1.14166			87.236
12.6714	19.1764	14.687	24.3805	13.9078	18.175		8.65033			1.75786			36.7309
14.2117	26.4084	19.9531	19.6986	17.5768	14.2518		2.72751			1.19579			7.46097
18.5815	21.0369	18.9506	19.5096	25.5019	22.4738		15.8792			3.77501			46.4876
18.7648	25.0545	15.9329	21.5426	18.7861	19.401		29.265			1.43762			428.719
15.8564	15.3799	15.3849	19.1611	16.0367	21.2479		9.7122			1.71795			48.7833
13.9901	20.6809	29.6452	30.1918	20.5028	22.4219		16.5272			1.72083			114.784
16.9678	20.0086	18.9267	23.8	14.4943	15.8006		11.9322			1.29175			96.9927
17.5944	26.7452	25.2608	29.7191	16.2264	17.1185		10.2807			1.22039			75.1837
20.5345	52.1346	14.2116	22.9949	14.0704	14.0832		18.6542			1.70625			150.367
16.3845	17.558	21.868	22.7733	17.1511	16.4787		24.8193			2.61242			156.107
18.1007	14.6327	20.7641	19.6512	16.177	20.6874		9.46163			1.10398			67.1488
14.6266	23.2651	17.6314	22.1184	22.1062	15.7477		8.20327			2.21833			26.9743
19.0851	22.4028	24.7157	13.9094	15.0685	14.4896		15.6919			1.88237			112.489
18.9463	28.1252	15.8716	21.382	18.6594	23.3706		23.1736			3.14779			133.724
16.4189	16.487	20.3119	16.0909	20.1429	16.11		15.4365			1.1476			172.75
18.5678	21.349	14.0083	21.2788	12.926	13.3718		7.87926			3.02484			18.3655
14.745	19.5587	22.6191	28.8779	17.312	19.5474		3.36224			1.08318			11.4784
19.2791	28.7749	21.3558	30.5452	17.3552	20.6846		22.5162			1.86271			185.376
21.6382	26.4539	13.1266	22.5247	14.9201	18.8693		16.8908			1.69448			142.332
22.1509	20.6107	20.9619	25.6422	17.9742	21.599		22.9349			1.72662			252.525
15.044	22.4799	23.4467	24.2367	18.3764	19.5512		15.1668			1.33033			149.219
13.7502	18.2108	18.3694	20.2108	14.8443	15.4385		15.2077			1.57933			109.619
20.4287	23.2456	22.7707	18.151	14.7668	13.8236		7.82966			1.54614			36.7309
14.5001	22.2913	22.3233	20.056	16.4555	15.4899		11.458			1.10044			101.01
15.5788	30.7172	20.865	25.4778	14.8554	25.0587		23.6335			1.89958			208.333
15.8973	28.9878	12.3137	15.7294	15.698	24.035		14.4066			4.90697			37.8788
15.351	52.804	12.9464	21.4126	20.7831	23.0359		17.7468			1.6351			145.202
17.9525	19.8015	18.5843	25.4872	20.7122	56.5459		12.9816			1.37968			103.88
19.22	19.3611	23.1221	18.5054	23.1192	15.9125		17.8783			1.17845			227.847
100.933	15.8851	16.862	25.6146	17.8124	19.3659		14.3657			1.72369			78.6272
13.8275	16.9011	20.3882	28.7588	16.3456	24.5031		24.3352			1.04592			462.58
14.5642	16.7524	19.5985	42.0784	15.0267	20.4099		16.456			1.80754			110.767
16.9795	20.0137	22.2488	22.6561	19.3163	17.6502		10.02			1.40879			62.5574
18.6159	19.526	24.4085	21.7315	19.3647	25.4079		14.2116			1.11645			152.089
13.6103	24.0998	14.3817	16.3319	16.032	18.8718		6.36064			1.4703			24.1047
14.114	9.58592	23.8288	28.6701	14.3234	21.6147		6.73568			1.45945			29.27
25.4314	23.2434	16.6088	26.9391	19.5329	13.9804		12.6994			1.56783			89.5317
14.4537	24.1473	21.2204	22.0423	18.0107	14.6773		9.31628			1.52096			50.5051
15.329	20.1198	22.2521	19.2191	15.0593	16.4016		16.8198			1.46458			147.498
16.0418	18.36	14.694	18.6999	19.8709	22.8969		28.6185			1.80687			242.769
19.2644	11.8204	21.8521	19.9636	17.2442	14.0016		11.1844			1.6715			60.2617
20.3063	25.9206	23.1425	29.2053	17.7822	13.9016		11.4226			3.49489			28.1221
14.4895	14.2105	16.9554	20.7409	14.9372	18.8865		12.1327			1.3046			91.8274
21.7829	14.3173	20.0078	18.0914	20.5315	26.3987		10.6376			1.58194			60.8356
13.8725	18.511	24.2611	23.3274	23.0447	18.1587		8.01341			1.98734			29.27
14.2387	16.3345	28.3866	19.7059	15.5442	17.4811		11.0072			1.64372			58.5399
15.4886	14.6414	19.5878	15.3579	20.0757	19.5112		9.96637			1.26074			56.8182
18.2051	12.5855	50.1088	29.8148	19.365	23.7694		20.3057			1.11502			302.456
10.6968	21.7424	21.6956	23.2058	12.6191	21.3865		11.9077			1.58404			76.9054
21.043	25.6489	12.319	18.6325	11.0093	17.5376		8.36567			1.17308			48.7833
16.0061	21.6004	14.0688	17.8752	13.5328	24.9897		6.89849			1.17674			35.5831
18.4611	18.2065	22.4639	15.225	22.6346	8.45164		13.3523			1.8168			79.775
21.51	14.6002	23.6498	19.5655	14.1327	15.2585		21.7904			1.12139			339.761
14.4465	17.2739	23.7829	19.7392	17.5903	13.9186		8.37811			1.90824			32.7135
17.3021	17.2448	21.0207	23.2712	15.8432	24.7935		17.6905			1.49626			141.758
13.3067	22.3366	23.3707	13.6432	14.0677	18.8556		17.5793			3.07186			82.6446
16.3071	19.5165	29.1409	12.9691	18.9393	16.1168		5.27034			1.27582			21.2351
15.3212	21.1564	18.8489	19.342	24.9449	77.0131		16.8805			1.45535			123.393
15.2671	14.8898	20.2082	18.9681	15.2914	22.9733		4.63611			1.68665			12.6263
14.5885	16.5167	26.7717	18.0953	19.9345	37.1015		5.33506			1.43703			19.5133
15.9509	24.4032	28.6258	17.9154	12.0865	18.8996		22.2794			1.93191			202.02
16.2582	14.7654	16.1718	18.4143	16.9092	16.9141		8.89796			1.26982			55.6703
18.6749	17.4362	21.1866	18.5647	14.1783	17.9911		13.4279			1.07854			117.654
22.46	24.7944	20.5429	11.0424	15.0467	15.1513		17.9062			1.67358			151.515
15.9263	17.135	43.0653	18.4031	21.1102	23.864		9.40878			1.13489			59.1139
22.1822	16.7502	24.731	24.1381	14.7437	23.5334		12.982			2.68222			51.6529
17.4695	14.6689	23.5888	27.801	40.766	15.9681		4.93289			2.85904			9.75666
15.277	17.7687	23.315	24.3116	15.6205	18.5468		25.487			2.27905			207.759
13.5546	75.8841	16.9186	19.034	15.7508	21.4642		17.5092			1.11496			130.854
13.5352	19.1731	22.9116	29.7324	16.1439	22.1655		15.67			2.0888			96.9927
17.1295	16.9293	22.3348	13.3302	20.1183	22.837		5.37256			1.50869			18.3655
15.2437	17.1848	17.8489	21.6041	18.5655	26.3157		10.0526			1.15882			76.3315
15.6611	19.6062	18.8592	30.499	18.8755	57.5883		12.4213			1.66483			74.0358
19.4945	12.4402	15.422	10.4143	20.3328	39.6177		8.66742			2.36004			28.1221
18.0723	15.4034	18.6778	16.5791	11.5804	38.6589		27.7883			1.4063			412.075
16.7026	19.4858	22.736	24.8708	23.4856	117.641		13.2433			1.15486			129.706
21.0219	16.6906	21.7461	21.1457	16.3352	27.2256		17.3486			1.42177			177.916
24.87	12.0881	15.0962	19.8696	16.9737	23.7134		9.17483			1.06865			66.5748
15.9023	15.7679	23.2123	30.0042	13.8427	20.4116		14.3873			1.61056			109.045
22.4432	21.5536	20.2409	22.4238	13.5874	24.337		8.18588			1.77953			35.0092
18.524	14.961	20.3868	29.6859	13.3134	32.3549		8.73908			2.34883			30.4178
16.6126	18.3008	35.083	16.3683	17.1653	22.7062		10.2992			1.21196			72.888
16.4476	18.8149	20.7787	31.5188	15.7666	17.2183		11.527			2.88228			39.0266
19.9161	16.328	16.7573	25.33	12.0084	22.1174		15.7938			1.37681			133.15
14.9356	15.9379	17.5071	49.6425	17.9545	21.9094		23.3889			1.30517			329.431
19.0166	18.2027	18.4839	15.2076	14.0477	14.5432		21.8051			1.34844			216.368
22.9364	21.6248	21.5856	22.2893	17.8091	19.2683		16.459			1.68902			132.576
11.951	16.1293	17.43	26.6705	15.0895	45.6392		22.3921			1.09827			369.605
18.8618	13.8416	21.3399	16.4675	13.641	19.7166		16.3466			1.41417			149.219
21.2735	18.5155	16.4237	24.0581	21.1396	20.8921		19.1444			2.42462			122.819
17.6899	14.6428	26.1758	23.0456	17.6933	14.7281		16.9003			1.3886			175.046
18.1958	16.1175	19.785	15.6602	16.5013	20.2852		13.1949			1.24313			118.228
63.8996	17.9374	18.1011	23.8536	19.1176	21.26		5.36352			1.49601			18.9394
12.7699	18.8446	14.9912	22.2015	15.5307	15.7948		7.73287			1.63967			28.6961
17.9544	21.7585	38.4296	16.1392	14.9439	18.394		4.70407			1.32725			16.6437
20.0224	17.1978	26.6921	31.247	26.8815	21.1784		8.89759			2.00923			30.9917
18.0683	15.324	14.2077	21.1175	16.2817	21.0015		18.6609			1.30225			203.742
24.0227	20.4965	20.6396	27.9523	18.3274	26.6699		40.2407			2.23416			488.981
20.0344	17.7399	19.4603	21.1177	13.611	20.4476		5.90816			1.55401			20.6612
17.0183	14.3068	19.9727	19.9274	19.1384	21.4087		20.4678			1.74843			158.976
15.2215	14.9365	17.7127	25.923	21.9409	15.6324		21.8778			1.50013			240.473
13.7217	16.1942	18.0387	20.4419	23.2585	22.2623		16.8097			1.29836			109.045
21.7277	19.5992	27.2779	22.5289	19.5125	20.0346		8.63002			1.65219			36.7309
16.5378	15.8128	20.536	18.3375	11.5138	23.5824		5.06135			1.3279			18.9394
15.0953	25.8656	22.9866	19.7986	22.7546	19.4274		6.0497			1.49379			19.5133
18.5466	17.641	21.3185	17.9967	17.8869	24.0875		17.501			1.84717			123.967
18.021	15.9051	23.8181	19.428	18.5231	21.3008		24.6797			1.16765			342.057
18.0946	66.1955	13.8126	19.6935	19.7509	21.0044		18.3478			1.92985			142.906
15.2308	15.3208	14.9237	15.5535	15.8077	56.5573		24.1359			1.43016			331.726
80.4716	17.9516	22.2788	16.2491	17.1677	17.0985		13.9144			1.05456			155.533
21.5368	16.4026	21.3544	25.296	24.1316	14.8351		6.0608			1.36567			25.8264
17.008	15.066	18.9457	20.9026	17.4829	18.2504		9.06317			1.98172			36.7309
17.0644	20.6048	19.7688	21.5328	19.5655	24.5229		11.2191			2.12377			36.157
16.6266	16.748	19.6075	26.9477	31.0733	56.7508		13.4857			1.82557			84.3664
17.9018	17.1204	15.2953	22.2004	11.8839	23.1846		13.8867			1.13191			141.758
63.7502	17.9908	22.8375	23.283	15.5268	13.4082		19.1935			2.62881			111.341
28.6158	14.7479	22.002	22.5993	18.2895	22.6727		12.3793			1.28692			95.8448
12.0145	15.1949	16.6661	23.0909	14.6499	18.4001		13.3287			2.33259			54.5225
22.8783	17.168	16.4032	21.4001	18.4452	19.6709		5.66918			1.61176			20.0872
20.1534	17.8385	26.77	24.8281	18.9603	19.6177		17.2476			2.33868			87.8099
16.75	20.2333	15.5504	37.827	16.1508	15.1081		7.67956			1.18405			43.618
17.9249	17.1825	16.6881	20.956	15.3389	22.988		17.9177			1.49797			156.107
19.513	17.4381	22.4419	20.5301	15.1654	17.347		14.8391			1.18982			85.5142
22.4636	13.1719	18.5971	21.2608	10.9607	21.3624		4.02496			1.07266			15.4959
19.527	21.1335	18.5227	16.9503	16.8122	24.5667		5.88945			1.24916			25.8264
23.2808	12.7509	22.0836	26.0304	14.1819	22.9276		4.50341			1.44857			13.7741
18.3817	18.3763	22.7346	18.688	15.6972	16.4335		23.2828			1.5745			284.665
58.3617	18.5682	22.2759	24.2856	18.9627	32.0608		26.7996			1.36995			418.388
19.3732	124.109	20.2975	14.6089	16.6498	27.1027		8.14548			1.71259			31.5657
25.908	17.729	19.0046	22.111	13.2149	21.0088		22.1308			1.6727			219.812
23.8971	19.8107	26.9689	27.6206	17.3125	23.4254		34.2351			1.79761			489.555
45.4139	19.6532	22.5972	32.7128	16.9468	16.8463		15.2398			1.63471			121.097
36.3439	21.07	14.9749	23.401	18.1473	15.3339		18.2791			1.66613			148.072
102.489	18.4116	15.2242	28.0567	18.8825	27.0159		3.43468			1.17996			10.9045
24.1489	19.5566	18.7492	16.2382	11.9975	15.6337		5.42192			1.25097			21.809
26.185	19.0171	19.3465	24.9311	23.5158	23.3985		18.898			1.43928			208.907
31.0658	15.8478	21.8247	18.208	15.6263	24.5844		11.8609			1.46584			83.2185
21.6512	16.4868	20.4608	22.9735	11.9463	18.0133		17.8026			1.58682			141.185
24.0221	17.922	13.8054	23.0769	17.4679	16.8689		21.8482			1.18506			325.413
15.5955	17.0568	16.3075	28.0651	15.2914	17.9221		17.5287			1.14757			220.386
31.1196	18.6116	33.7253	23.6661	22.7816	17.7588		13.9733			1.36053			97.5666
21.6174	13.4984	20.1693	16.2795	16.6904	12.9068		19.5311			1.50636			208.907
21.4538	18.2456	20.9024	24.4131	14.5315	19.6799		6.18699			1.6293			22.9568
26.5027	16.5842	21.2896	24.7091	14.2413	23.1933		16.5904			1.74733			114.784
15.3018	17.8621	23.6859	28.8097	17.2919	15.5927		34.9739			1.95312			460.285
14.4193	14.8633	23.1605	21.5441	19.3952	19.3305		22.5686			2.37261			123.393
21.8005	33.1858	23.8363	23.816	15.9204	12.0743		39.3268			1.14072			968.779
23.0533	16.1858	25.3597	17.6384	9.8914	16.6259		39.9075			1.34931			904.5
16.7182	17.317	21.5415	24.649	13.2212	12.7267		22.7467			1.19507			314.509
22.9354	20.9515	20.9358	18.2799	16.561	11.9287		17.6017			1.91148			96.9927
95.0546	16.0863	18.2479	25.1302	17.6484	21.1678		12.33			2.58312			46.4876
26.3399	18.3101	31.6435	18.7112	25.8137	19.0583		22.9806			1.03595			386.823
20.9173	16.7468	15.8333	17.9339	13.5534	19.4518		21.133			1.35474			275.482
17.1187	11.7825	16.6174	18.2998	14.49	23.7799		25.1187			1.14942			416.093
20.6076	19.9306	18.0701	20.7259	19.9841	21.8131		32.1238			1.64755			498.163
16.6559	17.1617	19.9327	17.3856	15.6345	25.222		9.37812			1.26013			60.8356
22.3449	16.526	22.2348	19.3615	15.3034	23.6764		10.6117			2.04348			35.5831
19.1884	19.5506	24.3544	18.5657	25.4512	24.7236		11.3184			2.01478			50.5051
18.4946	16.4809	12.1352	21.3265	18.501	11.2438		29.762			2.00528			340.909
22.6816	15.7281	18.5237	14.1696	10.0828	15.5435		23.1314			1.91309			200.872
12.6567	19.6053	14.4405	19.3582	14.8514	16.9055		23.6248			1.19961			345.5
23.8633	12.0427	18.8017	28.0858	15.8524	15.5765		13.4565			1.78671			86.6621
18.4528	20.941	22.7497	32.9665	15.0796	19.9038		20.5157			1.05403			312.787
19.268	15.9084	20.5744	24.7008	19.6489	20.1341		3.43468			1.17996			10.9045
18.0838	21.0403	18.8231	28.5112	17.0732	23.9196		3.449			1.48354			9.18274
19.4055	18.7511	50.819	22.071	19.844	23.3294		26.5418			6.0315			96.9927
18.8555	21.0795	17.7766	22.9011	14.9006	25.2357		26.8865			4.34163			121.097
23.5901	19.3876	25.8687	22.8207	13.2976	19.6023		28.4983			1.35154			416.667
20.1611	19.9872	10.8697	16.226	18.8597	41.7544		16.6438			1.7947			126.263
23.8043	20.6356	15.0615	13.7719	15.6049	24.0224		24.1394			1.20213			235.882
16.6288	28.3211	16.5998	26.4704	14.5511	22.7614		32.6468			2.0252			379.936
17.5467	20.5934	21.0024	25.4863	24.9678	25.8739		9.29369			2.66336			25.8264
15.6985	17.3546	19.7784	23.0171	15.4245	19.9097		23.7112			1.40078			327.135
15.0688	18.4569	16.9865	22.8046	15.9875	25.4216		4.66961			1.57103			14.348
18.4406	15.1929	17.9871	24.727	22.9333	23.5963		25.6214			1.37233			355.831
14.049	18.3178	21.8626	20.0122	17.9684	26.6734		18.4517			1.6383			168.159
35.5669	22.2171	19.8033	19.6794	15.2927	19.8053		7.19885			1.34842			32.7135
16.6173	17.3965	25.6175	20.4624	15.2804	27.4824		15.0717			1.45142			111.341
15.9034	18.3218	25.1224	34.8721	17.4199	19.5421		13.2884			1.61951			78.0533
18.1256	21.8319	15.2886	18.2833	29.0445	22.2859		NaN			NaN			NaN
22.0201	17.0499	17.3858	22.4892	21.8029	20.1024		16.7896			1.89217			113.062
17.3753	24.5616	22.2336	26.9525	18.5002	21.6169		24.5468			1.75384			238.177
21.0414	18.5571	19.6941	17.7729	14.7001	17.4131		16.5719			1.31553			162.994
23.7412	15.4733	21.4224	21.1788	104.578	20.9369		3.36224			1.08318			11.4784
13.1139	19.4393	16.1032	24.814	13.2603	19.2903		19.2873			2.34019			112.489
14.2959	16.5219	26.0262	16.4072	17.1226	24.9016		5.37971			1.46463			18.9394
16.4683	20.4978	22.2336	22.6089	15.5201	20.6028		25.7428			1.66812			212.925
19.0756	18.8612	15.5468	24.7951	14.2037	18.8796		3.36224			1.08318			11.4784
17.0035	16.6714	19.7202	24.9137	15.5097	23.4343		27.971			2.21235			245.638
23.7275	21.9626	20.4364	20.5116	14.93	17.292		12.2861			1.56222			58.5399
11.8775	17.7657	23.4156	24.8183	15.2175	17.6133		8.61867			1.96576			33.2874
10.764	17.1286	22.016	25.2738	21.9735	21.3898		16.4548			1.3009			170.455
25.4891	19.9184	23.2961	18.0415	15.6028	31.7915		28.9388			1.18943			479.224
19.0825	16.8916	18.7958	19.8494	15.3862	25.9297		15.6941			1.7618			116.506
18.8706	16.8309	19.9462	28.7321	13.3094	22.9584		8.40064			1.32128			45.3398
12.2699	20.787	25.1618	19.4842	43.2504	21.7598		33.848			1.48368			455.119
18.7591	17.5721	21.6125	20.1574	17.8905	22.2179		4.91639			1.8096			12.0523
21.1685	20.1759	26.5274	20.6322	15.2437	16.0946		6.16583			1.47382			24.1047
16.098	18.1501	18.1946	14.6262	17.5053	22.5461		14.6092			1.32581			129.132
24.8108	22.25	25.9258	23.0992	18.5899	19.6829		21.6664			1.31289			282.943
15.7145	22.5208	19.4793	25.0834	17.4352	27.5476		15.9129			2.57094			77.4793
16.9041	13.9792	20.5747	24.0673	21.3814	18.6135		31.1144			2.20776			289.256
15.8987	18.1096	19.5048	29.2009	19.9253	20.7834		14.5311			2.17156			78.6272
27.3581	15.0127	14.2356	15.9777	25.0328	20.5107		6.79366			1.81215			22.3829
19.589	23.3488	18.4482	19.3043	14.2288	16.1311		41.727			1.52979			723.714
17.0476	15.4034	26.0036	24.6389	14.2525	22.5444		16.552			1.5191			114.784
19.3617	17.3195	17.2116	21.4122	18.3498	19.4896		6.57968			2.85578			15.4959
17.7052	19.5707	22.1404	22.7227	15.8557	21.1851		3.83299			1.31201			10.9045
19.2699	13.7565	20.7832	20.6265	52.7327	32.744		15.6204			1.86168			82.6446
19.8784	19.8946	22.6668	26.8531	19.0222	18.8963		26.5361			2.36184			230.716
19.3747	14.209	17.5296	20.8232	13.2643	18.4442		14.3981			1.78334			65.427
16.7992	17.8045	22.5789	15.7455	18.6063	23.3901		35.0976			1.55261			529.729
21.8938	17.2526	21.6593	21.3462	21.3832	20.4661		22.5707			1.43365			237.029
17.3641	14.7279	19.5194	18.1754	28.3528	29.4457		21.7755			1.55259			240.473
14.6901	16.5982	17.5983	29.4191	24.4173	24.7335		8.25103			1.56801			35.5831
15.5684	16.3721	19.6634	23.9592	63.7368	21.0879		36.3715			1.68144			594.582
17.9877	20.2861	22.8013	26.78	20.2053	14.3241		18.0725			1.27911			215.22
19.9988	14.0507	36.1819	19.9688	24.7069	20.3283		4.83772			1.46234			16.0698
22.2167	18.7285	11.6719	117.365	39.7133	21.5452		22.2477			1.64337			220.386
19.9562	16.3115	14.0469	16.828	101.061	17.0368		10.6265			1.15496			78.6272
19.3277	23.4836	21.4667	22.7982	25.7919	23.3261		13.4958			1.2429			124.541
21.7247	50.2891	19.0571	24.5803	44.6257	23.187		22.2032			2.00605			194.559
17.2301	14.3193	19.1681	29.1017	68.5314	21.2269		17.2118			1.24806			198.003
24.0617	17.4384	17.5527	23.5505	25.599	19.6735		18.4108			1.42648			171.602
19.3072	26.4747	22.2968	24.579	29.8109	21.0899		12.7394			1.3882			96.4187
11.6934	14.8497	16.0939	25.3055	19.5465	18.612		10.1682			1.27218			71.1662
18.822	16.2071	13.1551	22.6647	20.949	19.0562		3.98057			1.37044			12.0523
15.2033	16.781	15.232	16.8633	23.3689	38.977		11.6957			2.07212			57.3921
17.5379	15.2964	18.3467	26.1904	22.0673	17.1652		18.4025			1.33894			188.246
18.7206	14.4323	16.8205	20.5236	26.4871	16.6767		36.8104			2.36006			403.466
17.4708	13.763	16.6868	22.5125	25.9988	25.5734		16.7859			1.11572			196.281
22.0363	14.2724	19.7585	20.9682	18.6688	16.797		7.94756			1.75435			33.8613
12.0454	36.7343	22.0556	43.6127	17.3806	20.9678		13.1825			2.07329			71.7401
22.5809	15.501	13.211	21.1194	17.3461	21.2978		24.2429			1.07056			412.649
13.3448	20.0399	17.0163	25.5119	26.2135	26.3947		16.8148			1.59316			144.628
20.6353	16.7326	16.6785	23.4395	15.8483	22.775		13.2453			2.51704			50.5051
17.8585	10.7223	130.874	20.1717	20.2105	19.8115		20.7937			1.69312			193.985
18.5056	18.1685	21.6339	19.9067	35.9581	18.9774		7.98034			1.43773			31.5657
12.1128	13.3805	14.5891	15.2295	18.8143	25.5989		18.4768			1.19622			199.151
18.2354	16.7979	15.2245	18.8332	20.9305	22.4699		15.8551			1.4965			142.332
15.9575	14.6952	13.7403	18.7977	19.4589	14.5531		26.9954			1.51022			253.673
18.002	17.7985	18.9944	17.9749	20.1178	17.3945		8.31885			1.50363			36.157
17.5793	16.2935	18.9796	20.8173	17.6667	13.232		10.5342			1.17749			78.0533
15.5271	18.3032	17.5285	21.4518	20.648	20.2872		18.3907			1.58527			164.715
21.5535	17.9211	23.2143	21.4304	21.2578	15.8584		3.70036			1.30506			11.4784
18.478	14.08	28.3007	18.1248	19.2343	11.4961		34.5221			1.81323			501.607
22.1116	17.993	13.0464	18.6512	31.1324	16.2394		4.02145			1.42025			10.3306
16.0533	18.0019	20.3	21.9798	19.2586	19.4549		11.0091			1.1267			80.9229
13.9838	14.2801	13.3647	16.0957	16.6634	20.9341		17.4163			1.49998			118.228
21.0497	13.8967	20.1101	22.8285	15.063	13.0955		7.39797			1.83442			24.1047
19.2553	22.7653	19.305	17.3561	16.5818	24.5843		4.48372			1.56034			13.2002
19.5507	16.2445	16.4071	21.1357	22.6365	20.5311		3.28003			1.10501			10.3306
19.8515	19.648	15.3007	19.3207	18.162	21.2392		7.72671			2.07232			25.2525
15.4141	13.0881	13.4051	19.9866	25.552	15.272		12.3254			1.72558			78.6272
17.9723	18.2434	16.0277	24.4402	15.4697	16.5011		19.0677			1.53623			182.507
52.5888	16.067	20.7648	24.0585	20.2046	18.964		10.9764			1.537			70.0184
17.1896	14.5637	16.9255	29.3525	17.7595	24.1366		28.0754			1.74603			359.275
20.2833	13.1231	23.7685	22.7499	15.3339	21.5266		14.1092			2.20787			66.0009
17.2203	17.8555	16.282	20.2618	16.9908	28.2461		33.7645			8.17169			95.2709
20.0435	19.1854	14.8668	16.4065	16.9755	17.3409		14.9601			2.47736			65.427
19.0927	16.5648	19.2253	23.0649	24.0316	19.329		7.1558			1.5394			30.9917
20.8375	12.6096	21.4236	20.4969	12.8167	21.3115		15.0894			2.10227			80.9229
18.4942	17.4068	17.3894	19.368	21.8935	16.6723		18.7532			1.52415			174.472
15.6256	11.4933	14.1078	21.7963	12.4202	19.2864		16.2024			1.89387			63.1313
19.4111	51.4572	18.6611	26.0359	17.078	12.2123		4.11749			1.373			13.2002
20.0194	18.1427	19.2146	15.656	90.1189	16.1418		6.27668			1.89358			17.7916
21.7772	17.9997	22.9767	22.1891	21.9097	41.1324		13.7978			1.15635			138.889
17.2509	10.3023	26.4217	22.1709	17.862	22.1435		30.3808			2.27755			299.013
23.9827	18.8384	13.8374	25.7543	16.1949	16.6601		5.6483			1.36236			21.2351
24.7003	24.5048	18.9291	18.3436	21.914	22.0923		5.47812			2.05315			14.9219
16.1574	17.1391	21.0742	27.3447	19.3814	17.1389		9.50618			1.22148			61.9835
15.2447	20.5643	16.3936	20.9034	15.9978	18.8783		23.4108			2.07551			177.916
21.0499	22.3191	17.853	24.1677	26.8032	18.5767		18.4469			1.91349			117.654
17.5132	24.7634	23.0529	25.5029	15.8013	19.3825		27.0725			1.48804			308.196
21.17	18.3911	16.0269	20.1081	17.1766	17.2437		15.6508			1.49683			134.298
17.1844	11.2404	21.4699	27.041	13.1804	19.9854		21.0476			1.78378			195.133
18.4814	18.3951	18.8575	21.1037	14.1408	13.7291		10.7413			1.22271			76.3315
22.3444	21.7571	36.9369	34.0426	14.8207	16.4366		19.316			1.79503			148.646
20.3326	12.7823	20.215	23.19	18.0882	20.0126		17.2339			1.84555			91.8274
21.9477	12.8986	16.9728	13.5889	14.5468	19.2444		17.384			1.47345			142.906
20.1866	14.8021	22.0277	23.8014	22.3865	17.2756		35.0349			2.07148			408.058
17.1921	18.8874	16.4992	23.4639	19.6782	18.132		32.5452			1.81489			456.267
15.883	14.5007	16.7654	20.0806	14.4324	18.4164		13.8079			1.62043			82.6446
13.2968	12.8954	15.2762	18.2789	17.8526	14.9183		4.95162			1.61483			16.0698
20.9515	17.9327	22.4964	14.6197	24.6639	17.5896		24.7596			1.13828			365.588
16.4033	15.0975	21.772	17.1904	18.873	17.4533		17.054			1.34673			179.637
19.0052	15.6369	18.8067	18.4133	15.6769	12.6929		27.638			1.67484			363.866
14.4665	16.4149	24.4399	26.0818	29.1256	15.5851		4.49501			1.33692			14.9219
19.8681	16.8295	23.3253	17.0826	18.6302	16.8226		13.2598			1.12354			132.002
18.7457	15.2888	14.9218	24.1154	14.2492	17.1612		44.8834			2.384			381.084
14.8864	17.5866	15.8031	24.5368	26.2106	20.5841		34.2219			2.42027			386.823
16.3183	20.0955	15.5293	17.4484	19.0677	19.8787		15.9063			1.661			126.263
19.1333	21.2788	20.4546	14.5452	16.8489	21.2054		17.2929			1.85422			115.358
16.5858	19.2874	18.6015	20.2471	16.7225	20.1792		13.6329			3.18258			37.3049
25.9972	20.1167	19.2935	18.3667	23.7892	13.8128		17.1375			1.45583			145.202
19.2393	15.1474	24.6501	21.2549	17.6069	26.3038		12.203			1.9983			60.8356
21.8696	13.3428	12.5857	25.4683	13.1044	16.2629		23.6447			1.33922			319.674
16.5133	38.9152	23.8101	16.1822	22.7302	16.2385		11.3726			1.37898			73.4619
18.1159	17.0668	25.655	28.3686	17.4834	23.0447		21.2844			2.10446			150.367
20.5133	17.1429	30.2451	16.3825	18.9438	14.1437		17.6694			1.93758			122.245
21.9534	18.0695	15.4926	19.5052	12.5346	18.436		19.6692			1.12243			269.743
14.9993	16.2101	13.7226	20.0828	15.7057	13.2147		14.0639			1.66838			76.9054
17.5613	21.0092	20.9663	23.1635	19.7194	23.4582		3.43468			1.17996			10.9045
22.2105	16.8071	17.1512	15.987	16.5413	17.8221		12.0555			1.51728			82.0707
16.933	15.2812	21.7834	20.4307	17.6402	12.7587		14.1273			1.13105			150.941
24.875	17.6233	19.5897	24.5603	20.2032	15.4905		14.6139			1.80008			94.697
18.4234	16.9964	19.1179	19.4546	14.7684	14.4596		32.0778			1.05723			668.044
17.4103	15.4425	22.465	22.0657	10.3033	13.5026		27.0615			2.10577			216.942
21.3921	17.3244	24.6442	27.067	15.2914	17.5337		7.1339			2.07415			24.6786
16.5291	20.9546	15.9582	22.5202	14.9147	19.5959		2.72751			1.19579			7.46097
16.238	20.6648	16.4098	14.0213	20.4212	15.9413		12.921			3.30619			36.7309
14.5464	16.2545	17.3444	25.4422	19.0505	25.4686		23.4252			1.19465			277.204
14.2152	19.7356	24.8309	20.0173	19.4144	21.714		32.4598			1.16882			453.398
16.222	21.2586	17.2496	17.432	18.3614	21.4078		6.66722			1.67606			24.6786
14.0914	21.612	12.5572	20.3075	19.1548	21.7603		11.8394			1.26002			95.2709
17.0545	20.2538	16.7426	24.4827	21.4894	19.5871		18.1784			1.25273			200.872
20.3342	17.5065	27.0827	21.3763	15.9512	25.8399		7.66106			1.92135			28.6961
19.7996	24.2243	22.447	20.2408	14.0933	14.8757		21.8292			1.3233			271.465
17.2709	16.3131	8.66196	18.9731	14.1541	14.8293		9.99073			1.34353			59.1139
18.6145	15.3862	48.258	10.7061	13.7917	19.4908		5.77789			2.54191			13.2002
15.0051	25.2062	17.7482	21.0812	20.5298	17.0587		21.3043			1.6598			135.445
16.8328	17.6202	14.9157	22.5479	26.3295	16.8803		13.5444			1.20539			128.558
17.1976	18.5533	19.5609	24.1856	24.9385	14.8041		17.3787			1.89893			114.21
16.8191	16.0638	12.7585	15.387	18.1462	17.1048		4.34999			1.17755			14.9219
32.7802	23.2287	18.6312	66.6138	20.7562	18.0563		6.31038			1.83495			19.5133
19.3347	27.7932	11.8829	21.1314	18.9424	17.6926		17.6808			1.64062			136.019
19.8365	19.8046	17.8468	17.3747	15.417	13.2139		12.8084			1.60011			71.7401
17.9993	20.1482	14.9021	22.4682	15.8798	12.4232		15.1114			1.41324			127.984
21.1608	20.8328	15.8861	20.544	18.0336	16.1937		24.429			1.55457			290.978
17.7201	15.8847	19.7552	28.3391	14.2753	12.4087		9.63112			2.74985			30.9917
17.0309	18.2846	28.1212	15.0359	40.1559	18.2022		22.4028			1.60368			218.09
20.0562	10.913	22.469	13.658	15.277	19.7164		7.21876			2.83857			18.3655
21.0061	18.6423	21.0685	15.1941	14.4994	19.8028		10.0206			1.46397			58.5399
17.9089	19.8392	22.0213	20.6911	14.713	21.2598		14.6752			1.46625			114.784
20.843	16.2782	23.811	17.4441	18.4953	19.4654		20.6929			1.91431			139.463
15.0707	16.3514	20.6429	24.571	14.4376	15.9642		11.6725			3.08442			41.8962
20.3766	26.06	21.8158	24.0925	13.1494	15.4611		20.3888			1.2863			266.873
21.0363	16.6491	21.4198	13.6885	21.7935	24.2884		4.99629			1.19121			20.0872
20.3674	16.9804	22.1176	25.7495	14.6287	19.3889		14.8025			1.4059			129.132
15.9164	15.8672	16.4163	20.6731	18.4206	18.4778		16.3133			1.92108			114.784
19.126	18.8636	17.9175	20.2751	12.6602	19.2615		22.1161			1.77329			219.238
16.5491	14.5541	18.517	24.3496	18.807	11.8231		12.6755			1.22356			111.341
21.0286	18.7245	17.26	19.9208	12.1436	19.1771		13.1948			1.56567			93.5491
18.2789	18.9528	26.9151	22.444	16.7722	18.3908		18.6089			1.6673			174.472
15.9031	15.379	23.7332	21.3057	14.806	19.3972		7.14975			1.0456			43.0441
19.8522	13.6536	18.744	19.766	15.3686	26.516		11.8556			1.4759			78.6272
17.2459	18.9138	12.0909	24.1386	16.6537	22.721		17.7273			1.46484			141.185
18.4991	14.4443	20.2358	13.9144	14.7275	23.8877		12.6911			1.29972			76.3315
19.8923	19.6007	11.6041	19.2874	22.5452	19.7698		31.2742			1.71382			362.718
23.3272	23.876	17.3615	20.6796	15.3605	15.5719		19.0507			1.43564			208.333
17.6281	35.5814	22.6125	18.8494	21.066	16.6116		NaN			NaN			NaN
15.6496	16.3473	17.4164	20.2638	19.2069	19.9949		8.96084			1.30401			54.5225
18.064	12.3365	18.1877	20.747	16.505	21.6806		3.43468			1.17996			10.9045
17.406	18.6006	17.2907	21.8019	21.302	16.744		21.2818			1.98809			177.916
19.3626	19.4105	25.6536	23.0665	13.3502	14.3615		11.6958			2.98911			33.8613
18.7438	13.4244	20.1011	25.6738	19.7556	13.9531		18.3623			1.37015			199.151
17.6032	21.3348	21.0446	17.6273	17.3654	17.0503		16.6951			1.24894			162.42
19.1728	18.4619	13.5058	24.1805	21.8396	14.8609		13.2324			1.75202			75.7576
16.7444	16.2458	14.7	22.4008	17.1351	24.2376		20.7201			1.29425			274.908
22.4114	22.1002	19.8605	20.3143	20.8379	18.8585		12.9269			1.32163			79.2011
14.0254	20.1153	28.831	18.4645	24.2497	16.1661		11.5492			2.74452			40.7484
21.0072	24.3814	15.726	15.1668	16.6192	15.6869		30.5829			2.68514			230.142
20.5649	18.7959	12.8954	23.258	17.518	19.9705		17.2972			1.29428			193.985
21.425	18.5388	22.0426	24.3048	21.6808	18.6615		8.92729			1.0603			64.2792
19.0655	15.0994	15.6524	23.0503	20.7699	13.1656		6.43263			2.37455			17.7916
15.9455	19.0937	13.7615	15.7553	21.9161	20.7417		9.12584			1.95856			35.5831
15.6853	13.5846	19.6066	21.1132	14.6747	12.2577		2.72751			1.19579			7.46097
19.2988	18.6391	12.1648	22.3388	22.3263	19.628		15.0813			1.50206			75.7576
16.323	12.9222	23.8198	24.0933	20.1764	22.625		26.4564			1.53761			325.413
17.5217	95.0999	19.9686	34.4602	15.4523	16.6957		11.0109			1.96682			41.3223
17.1059	21.1312	19.6475	16.355	16.6406	18.1537		17.5457			1.28611			160.698
16.7124	15.2569	24.6225	21.3395	17.3446	19.7996		10.9791			2.418			44.1919
13.7863	20.9566	20.3263	20.8741	15.9511	20.2252		30.8422			1.88324			366.162
17.4239	15.1338	21.9731	19.0981	24.1596	20.3457		14.5589			2.39785			63.7052
16.4391	18.8855	25.289	21.5923	18.768	18.7706		21.3767			1.82701			175.046
16.5677	20.818	24.6008	17.05	13.9159	20.4239		12.2827			1.6853			74.6097
18.1558	20.1777	21.0578	25.8663	26.7866	21.8992		17.6951			1.21443			207.759
22.0107	13.0671	18.8471	19.0925	20.2249	13.3717		16.2421			1.16511			177.342
16.8359	22.2944	18.7627	21.85	21.1973	16.5182		10.1035			1.54089			57.3921
22.039	16.0609	20.743	21.1669	18.1756	20.7079		12.4788			1.44781			80.9229
15.795	19.1418	24.2114	16.7832	15.7406	38.6362		19.7655			1.3492			157.254
18.8789	24.3476	21.4671	17.4438	16.4221	19.2425		9.74078			1.56461			44.1919
17.7094	20.1098	19.39	21.1104	19.1284	14.2917		20.5296			2.44922			127.984
13.2662	19.9029	30.9891	21.0048	17.2886	19.1992		14.5641			1.32226			126.263
18.8029	15.9841	19.033	17.3638	28.967	19.8835		9.20366			1.40602			52.8007
17.1614	14.6983	27.8266	21.8203	17.8811	19.4046		9.32916			2.45064			30.9917
19.9694	16.2051	22.4204	23.1487	19.4525	17.2533		12.4526			1.17193			101.01
18.5197	16.4462	12.8473	22.4797	19.4021	12.9569		10.3821			1.07756			63.7052
13.5455	20.6849	23.7734	23.8408	24.4835	22.0397		23.1065			3.00297			117.654
19.6005	12.2726	22.8206	23.3968	19.9364	22.0598		17.6397			1.16305			223.829
20.8134	25.0977	18.0701	22.7595	46.9942	20.6609		22.5048			1.39553			284.665
19.6183	12.0785	27.148	14.9251	22.0928	15.2945		14.1713			1.27807			130.854
20.3982	18.4508	22.2837	24.7458	20.4506	21.8462		34.7591			1.67614			540.634
23.4492	25.0852	14.9258	22.2368	17.1268	18.2442		7.90535			2.03491			29.27
14.8767	22.7246	18.8671	27.3788	17.4563	17.9664		20.452			1.36826			246.212
13.0356	19.1837	19.9561	21.349	21.6942	20.6945		20.589			1.75233			158.402
17.9204	16.7675	21.0974	23.3709	19.9904	16.6549		3.21248			1.18913			8.60882
13.2667	18.8166	59.0538	18.2408	23.2237	21.0201		8.31447			1.93732			29.27
19.0945	22.1363	21.0483	13.4285	19.3741	25.7726		18.7124			1.92135			136.019
18.2052	13.9457	19.9471	16.4809	14.4874	20.208		15.4895			2.27481			83.2185
19.1654	17.5922	20.2909	16.3191	20.1613	17.845		22.7265			1.40439			264.578
17.7914	16.4489	14.2374	16.4332	21.8378	21.4621		14.6499			3.03702			54.5225
16.8961	19.9154	22.6169	23.3588	18.0274	21.0787		17.9696			1.93383			114.784
16.273	19.8056	18.308	17.8375	18.7617	16.7871		28.9091			1.55915			406.336
19.0006	15.2314	16.8913	18.7829	27.2719	14.6987		19.8737			1.52308			217.516
15.975	19.9929	27.0211	19.8815	18.7013	19.6074		17.3699			1.94214			131.428
19.8953	11.5279	27.2113	22.8252	19.2278	20.7479		26.3437			1.57423			330.005
11.5036	15.7952	24.8993	15.9824	17.821	14.7582		11.4624			1.45899			78.6272
18.0962	14.6176	17.8159	21.4771	15.9967	19.5811		13.203			4.68337			32.7135
16.1514	18.2935	20.435	39.5548	16.1237	22.016		27.2122			1.52574			321.396
17.2183	16.9108	24.204	17.5239	12.9469	20.6312		4.29734			1.11301			16.0698
22.2116	21.2945	22.1386	16.6021	17.5843	26.3993		12.9714			1.17615			96.4187
17.188	11.5807	21.92	18.1016	16.0221	19.3491		15.2443			1.28311			136.593
13.9241	19.4057	21.0033	18.4365	26.835	14.8169		11.981			1.34775			92.4013
15.701	17.1596	18.5366	20.4903	17.8125	27.1107		20.4781			1.53022			224.403
13.8091	21.9541	16.59	21.4783	19.6057	20.0684		18.0651			1.7469			114.21
14.1446	17.3692	15.7814	22.6999	20.5445	15.9214		11.666			2.37596			50.5051
15.9658	16.7571	21.1998	16.8905	20.8274	17.0822		21.4318			1.09909			292.126
18.0331	18.9328	17.8837	17.5493	16.3163	31.4969		16.6349			1.29011			179.063
22.1716	18.5715	23.254	18.9021	19.1153	25.1541		16.8509			2.0155			107.323
21.9961	14.2535	21.7463	16.3027	17.7674	17.7734		6.05142			1.18167			27.5482
18.7016	22.2341	16.0423	21.8111	20.6065	15.8015		3.404			1.36639			9.75666
20.7167	16.2657	22.6016	17.6459	19.6458	20.8789		23.7089			2.12864			187.672
19.0935	17.4649	15.6073	20.7378	20.661	16.1295		22.08			1.27427			277.204
16.7698	14.3569	19.9474	21.0622	19.9454	19.2094		20.7327			1.99234			110.767
18.3413	26.0443	16.7234	17.7005	19.7117	18.7615		9.01864			1.79269			40.1745
20.1071	17.8938	19.168	28.3987	20.2743	15.8769		8.70792			2.31166			31.5657
13.7045	14.3813	22.8322	23.0683	26.1566	21.6235		3.36224			1.08318			11.4784
17.8205	16.7725	25.989	22.9175	17.3352	13.4726		3.43468			1.17996			10.9045
16.1504	13.6945	20.9372	20.1581	16.4117	121.885		7.83637			1.72627			29.8439
15.4869	23.3213	16.0311	19.8084	20.0031	17.9977		5.49094			1.11269			25.2525
16.6171	23.2587	20.2918	18.8725	17.7548	23.3498		16.479			1.33567			162.42
18.7893	99.5248	15.4242	22.7113	22.3488	18.9043		13.1253			1.28233			106.749
15.6063	28.0663	17.291	17.324	17.0361	33.0407		27.1993			3.24075			153.237
17.4106	24.6283	26.5996	20.4848	18.5889	23.6799		18.8722			2.67499			78.6272
14.6815	22.4874	25.6563	19.2795	14.6975	14.7738		19.9925			1.45594			224.977
22.1004	21.705	22.5978	17.2909	21.4623	23.8926		3.8644			1.60119			10.3306
18.0038	18.9177	22.0371	22.7585	25.8581	15.3672		11.5549			2.25003			49.9311
20.5011	26.1614	22.7877	20.0998	18.3748	18.2001		9.806			1.98826			29.27
16.1256	14.0899	24.0502	22.1729	22.1359	23.5483		26.5229			1.38024			356.979
21.1902	14.5599	18.2482	15.6272	18.007	24.8028		7.32492			1.69051			27.5482
12.4579	17.7378	33.1202	16.4643	19.3955	23.194		21.9084			1.70446			202.02
16.1706	18.1368	16.7265	19.9785	21.9925	21.1554		20.4481			1.88061			138.315
15.1586	12.1103	22.1265	16.2185	24.2039	15.3549		16.7284			1.28386			179.063
15.7714	16.2173	22.1204	27.0085	22.285	20.0117		13.8722			1.82045			88.9578
17.5539	14.8263	18.5276	23.7397	13.1398	21.7845		14.7366			1.44837			127.41
18.9863	18.9855	23.025	23.5744	20.8705	16.7584		11.8964			1.67425			53.9486
26.0496	20.2656	20.4246	18.3435	11.8387	23.1441		10.0663			2.57265			35.5831
17.6593	16.2072	19.2158	23.118	20.7104	22.4216		15.6084			2.03063			90.6795
16.7607	16.5503	17.3586	18.6973	12.6145	16.5598		17.9606			1.58308			169.881
23.1541	14.9963	17.7863	16.7248	14.4083	19.448		14.1169			1.337			99.2883
19.424	14.0827	19.4363	20.1976	18.7603	16.3809		23.0248			1.61175			172.176
17.5043	16.8943	21.3212	28.1123	16.8214	17.6754		21.9754			2.37454			135.445
14.7695	16.7986	22.4465	19.1554	23.1136	15.9133		20.699			1.64902			153.811
16.8653	16.6598	23.0692	23.5686	12.4265	17.3114		6.97695			1.87409			22.9568
13.9224	27.4591	20.1939	23.6046	14.3118	23.866		4.42709			1.36025			12.6263
19.7979	24.921	13.8975	25.5359	11.8635	17.7989		16.2396			1.47121			147.498
15.0854	29.0096	18.366	18.2553	18.8312	19.2184		10.8719			1.13047			88.9578
22.3283	16.8092	18.6073	19.4013	16.9985	24.9522		27.2946			1.92589			215.794
22.0335	16.4741	15.7936	17.6078	20.2051	16.9632		24.8753			2.36159			211.203
15.7988	17.8669	16.1395	19.7786	16.7692	18.4303		51.0405			2.29993			814.968
16.0707	15.9307	22.6885	21.7553	21.9228	14.1687		15.226			1.05275			171.028
18.3101	21.1825	28.8265	20.1247	13.3335	15.4249		7.11662			1.14171			40.1745
20.1363	21.3144	16.0377	17.3303	16.0293	15.4766		13.3471			1.2014			121.097
20.5296	16.3933	24.6875	20.0428	12.8245	15.369		17.8898			2.98434			83.2185
25.1208	19.094	22.7327	15.8098	14.2061	14.825		15.2086			1.44824			126.263
18.0694	15.3803	17.7467	20.7433	18.7544	14.6871		19.3116			2.12989			76.9054
17.0351	18.2744	17.5801	18.5592	13.4238	15.3137		8.03644			1.45827			28.6961
19.4008	16.381	19.7591	16.8303	20.0261	23.4609		10.9958			1.62769			54.5225
16.9919	21.6014	13.3155	19.7642	19.6134	13.8098		12.5911			1.44915			88.9578
19.918	17.0447	19.4916	18.0963	18.6752	18.4947		3.72886			1.29667			10.9045
16.2496	18.8472	21.0752	18.5911	20.6218	23.0218		23.389			1.41263			292.126
13.6158	16.4203	18.8909	22.5989	12.4021	23.1844		19.3236			1.33886			232.438
17.2989	22.0218	13.6834	22.3031	17.459	18.6512		12.6396			4.52089			27.5482
16.0941	17.7517	15.403	20.6098	19.835	19.6275		17.9691			2.03855			114.784
20.2025	22.2357	23.7752	18.3002	15.3295	15.1696		15.2627			1.11671			175.62
19.8823	16.0244	16.9356	17.8925	16.3902	20.5064		26.767			1.86908			300.735
15.9705	17.8938	18.3602	16.4661	22.4873	24.5147		11.5014			1.93429			49.9311
17.9052	51.1767	16.8298	80.6627	15.2645	19.7004		7.6949			1.819			30.4178
18.8469	19.3667	22.9653	21.9956	16.7007	16.8218		15.4113			1.51565			123.393
19.8086	17.4856	23.929	16.2945	16.2431	17.688		6.39083			1.38077			26.9743
15.7307	16.1074	22.6733	22.4253	19.8158	14.0076		25.5605			1.6947			264.004
13.9037	18.4281	13.0656	16.3463	21.3323	11.8167		11.4976			3.0736			32.7135
20.6917	17.5307	109.943	21.7673	18.5895	47.4604		15.3108			2.6069			76.3315
21.1182	18.6046	16.7679	22.2542	24.97	13.8581		15.1461			1.09425			170.455
19.7078	18.4222	16.9654	26.7354	18.7825	13.6863		5.92221			1.74094			19.5133
24.4766	21.6384	21.7457	17.8648	17.5645	16.178		4.95372			1.39572			14.9219
20.3375	17.0748	17.1536	29.1276	21.7447	14.9424		12.0558			1.62416			78.6272
19.4126	20.6843	16.4755	23.1743	27.422	16.931		3.28955			1.2954			8.60882
17.9341	15.3513	9.93954	18.4824	17.8079	16.8149		24.8764			1.26826			396.006
20.9641	22.1593	19.2459	23.6326	20.6728	17.7875		4.32362			1.41768			13.2002
23.4421	16.4728	19.146	23.7404	16.2929	16.3156		15.0136			1.60379			120.523
16.4094	16.6563	17.184	23.0946	19.6362	15.9827		9.94337			1.86331			45.9137
15.8952	13.2166	9.24497	20.4642	11.729	15.6568		14.6639			1.58879			107.897
17.4366	24.2539	18.9187	23.9037	17.8574	15.6226		16.2292			1.47405			137.167
20.1888	27.4505	20.9789	21.6471	13.7526	17.5692		7.34249			1.72721			28.1221
23.2201	16.3848	17.678	22.7845	22.3158	23.4709		11.5947			1.21426			84.3664
13.0238	17.4302	16.9677	24.6042	24.8613	19.6881		24.9517			3.00049			147.498
19.9862	19.7083	21.8384	25.7878	16.2779	18.0462		15.8551			1.32298			160.698
15.7265	17.2215	19.0486	18.1966	18.0944	18.9516		28.1646			1.61598			397.153
17.7688	20.8535	25.899	21.7791	58.5478	14.8346		11.2373			1.3972			72.888
16.7275	24.6518	14.4795	20.7271	14.6971	25.5672		24.4416			1.1917			278.926
18.2973	23.5185	26.5352	26.5858	11.768	17.9318		15.4959			1.25147			146.35
20.1991	18.1875	21.403	15.937	19.8945	16.5978		26.7563			1.48568			385.101
20.9504	16.3893	23.3582	18.0175	18.598	26.4052		31.9229			1.18135			665.748
22.1503	14.7297	20.2387	26.8472	22.3303	15.6632		3.28976			1			12.0523
23.1114	17.2364	22.7355	24.2437	18.5649	13.9797		23.4266			2.90167			127.984
18.8245	14.0148	24.2514	16.2568	18.8519	15.5053		31.1005			2.96224			258.264
17.6224	15.0621	19.6968	23.4603	20.2553	19.4598		22.555			1.48416			248.508
13.5506	17.2407	18.5602	23.1418	18.125	23.2868		32.9005			1.37496			554.408
14.3436	13.1846	17.0589	24.3114	18.7113	27.1042		3.2984			1.3127			8.60882
19.5412	20.8615	14.081	19.791	18.8196	27.5375		15.0747			1.75041			104.454
16.7241	15.6344	17.2426	25.5031	20.2018	16.0306		8.20656			1.06894			56.2443
18.9286	14.0268	22.7318	21.5615	17.0707	21.2829		12.3241			1.21947			103.88
18.3102	18.1169	17.4374	20.5902	17.8418	18.4755		5.13413			1.21855			20.6612
16.8303	14.9753	24.0032	21.0647	21.281	14.6734		11.6715			3.07528			37.3049
17.4979	18.3251	24.4579	21.9763	15.8961	19.0797		20.8724			1.13415			283.517
18.4065	20.8977	18.6247	21.4818	15.6336	19.8665		27.4098			1.87679			278.926
18.2016	17.8629	43.155	18.1384	18.702	15.2814		14.8015			1.15396			159.55
19.8647	16.8211	20.4751	12.7336	17.4556	19.6894		20.0836			1.7915			191.69
17.2911	19.3956	17.4932	21.6252	14.8086	17.9675		13.6277			1.34746			116.506
19.7735	19.7904	26.7111	22.7792	24.5417	25.4169		15.647			3.35403			63.7052
21.0198	20.0078	17.3415	19.7142	21.1967	15.9368		7.56953			1.72339			30.9917
16.5668	18.7416	19.6344	23.7129	22.1954	21.7745		15.0625			1.28876			127.41
16.3285	17.1498	20.861	19.9214	19.2528	18.8172		28.5863			1.61049			305.9
20.0621	18.6609	22.8009	16.802	17.5119	23.8649		13.1001			1.22685			120.523
16.6146	15.2944	18.277	25.5764	14.2835	12.0062		18.5878			2.20274			97.5666
22.5377	22.4216	24.396	20.0084	20.683	25.9736		11.1001			2.23819			48.7833
19.2708	13.4834	22.0025	20.4916	17.9422	16.3386		15.2282			1.50577			126.837
21.7501	17.5136	19.2852	17.6255	21.0834	21.2509		4.26946			1.43231			12.6263
14.5762	23.1109	24.686	25.9836	18.7496	12.4186		12.4089			1.31913			98.7144
21.413	21.3771	20.5906	27.17	18.1549	17.6047		12.3563			1.63524			73.4619
18.053	20.6644	21.8469	19.8097	14.2856	20.6948		18.0367			1.79631			145.202
20.2449	19.4268	20.0694	24.0304	15.87	21.1652		12.8728			2.93132			49.3572
12.5861	21.0866	20.6852	18.6314	18.7769	27.1929		19.1679			1.49512			198.577
20.592	17.9042	16.7244	24.1938	17.517	24.7005		16.7338			1.10046			206.612
42.0896	21.66	17.0523	22.6728	16.4043	17.8149		18.0629			1.68126			126.837
15.6731	20.1673	23.676	17.853	19.1611	22.7329		4.11938			1.44209			12.6263
19.8404	18.8911	21.6185	21.8138	21.389	20.1259		13.7376			1.39714			107.323
16.0236	20.8682	17.9131	20.0228	17.6524	16.4151		9.66711			1.19248			68.2966
16.8098	19.4832	20.4541	26.7077	17.8953	59.8562		18.1087			1.32792			204.316
27.2004	17.9363	22.0462	21.8831	14.9301	24.6806		22.6862			1.34108			275.482
14.3191	14.3271	20.9569	22.6604	19.6739	18.7719		18.4505			1.22243			196.855
19.361	18.8941	16.6506	18.1794	17.5614	29.7696		4.31271			1.79665			10.9045
21.4193	20.0475	22.115	23.6832	17.8128	19.587		23.8433			1.20378			306.474
18.3205	19.8755	39.3336	19.6183	20.1664	21.5116		14.435			1.55186			114.21
20.9491	16.7677	15.8979	24.6046	18.9429	26.9333		14.3985			3.04436			56.8182
23.6408	18.0644	18.7972	21.1278	17.9715	16.8037		3.75197			1.33071			10.3306
17.9774	22.156	20.1953	22.253	16.2711	15.7998		17.3417			1.54238			156.68
19.9157	17.3677	19.9568	16.7161	25.1496	19.4326		9.14369			1.39584			52.8007
19.9464	17.6994	26.2359	16.7608	19.2393	21.8764		6.07311			1.17007			28.6961
20.7658	15.8059	16.8688	15.7064	24.1311	33.0688		9.7777			1.43996			60.2617
21.7015	21.6621	23.8593	21.8041	19.782	22.4293		17.0051			2.42945			77.4793
25.3901	20.7042	21.3614	20.0028	17.7679	16.659		17.839			1.39345			144.054
15.7272	23.1498	24.1032	23.8238	18.0606	20.742		NaN			NaN			NaN
15.5678	17.8843	20.9677	26.4993	21.1957	20.8196		12.178			2.86769			45.3398
18.0568	18.9929	19.3224	16.7608	20.8582	25.4165		21.8949			3.50016			104.454
28.1579	17.5268	21.3161	15.159	19.5655	19.3075		18.0264			1.19405			220.96
11.1741	16.9569	13.8807	19.1145	19.0011	24.0407		21.9869			1.61988			223.255
18.4852	22.5755	20.4918	24.199	17.6647	19.2184		15.6048			1.11372			181.359
18.8113	18.7951	22.8979	16.9372	16.8109	20.9713		2.40355			1.00383			6.31313
20.2646	17.4674	18.5275	43.5438	30.5469	20.3414		17.2271			1.61829			137.741
21.795	16.8214	23.6708	18.4427	20.7995	18.6509		11.7249			1.27662			78.0533
24.6042	15.1768	18.3957	22.0528	20.1031	25.1367		23.2131			1.36229			191.69
25.5549	18.5492	23.6756	13.4661	16.0465	16.9312		16.5491			1.34057			134.298
20.7751	16.8104	13.8365	16.6678	17.8686	26.6276		17.0888			1.04139			227.847
16.8543	15.3289	20.9208	18.3841	21.9654	18.5782		30.0264			2.00667			297.291
19.1506	19.2396	17.2792	22.3931	20.5091	22.8863		21.3872			1.05491			355.831
15.3252	15.4734	20.9502	13.3683	17.4194	20.4266		11.486			1.31246			87.236
20.1522	24.462	15.5253	23.0217	24.81	18.1083		24.9001			1.67235			238.751
17.7471	17.0354	20.5986	17.2947	24.7094	20.5768		12.6097			1.14886			116.506
18.6175	16.6675	19.9677	17.4889	20.4635	20.0811		34.4312			1.23881			654.844
17.6393	16.178	14.3267	19.0504	17.5739	21.1933		5.46427			1.3237			21.2351
27.2106	17.8991	33.8345	20.6224	15.2151	21.3225		15.0964			1.18127			163.567
13.9896	18.4718	17.8189	19.242	17.5181	18.2833		18.4935			1.10967			257.117
20.2276	9.67428	13.8764	21.1435	18.8485	20.3769		3.28976			1			12.0523
24.4569	16.0205	21.2091	17.4623	22.8193	19.4715		30.0296			1.24606			509.642
18.4391	17.0734	24.1645	25.9691	19.3237	17.8195		37.0998			1.81242			606.635
14.8132	14.0983	12.1547	22.8091	19.4429	25.4072		21.631			1.90411			152.089
18.8492	13.8709	22.8456	28.0664	18.1779	21.5536		24.4212			1.58601			271.465
21.8419	17.5795	19.5132	17.5904	19.3304	22.955		17.9299			1.58312			169.881
21.6944	22.8565	16.0949	25.0594	18.9105	16.0809		16.6873			1.36178			165.289
17.6352	17.6985	23.6398	20.4179	17.9931	17.0913		8.99777			1.99626			35.5831
17.1919	20.2519	18.2533	20.3689	14.8984	19.1814		10.5277			1.27487			64.8531
16.1247	38.3576	24.0236	24.7479	27.6028	17.6778		20.7485			2.40493			153.811
18.6176	15.8096	22.1787	23.6227	20.3656	20.8152		4.92167			1.46539			16.6437
23.1759	18.7034	11.9448	18.134	18.1693	23.0328		7.86034			1.96607			28.6961
15.6608	15.6299	17.403	14.8783	18.7528	16.9141		15.3939			1.40643			144.628
15.6944	17.8993	17.8727	20.4306	13.652	23.0629		12.0389			1.22368			89.5317
18.7032	18.7886	28.789	17.7999	19.5393	16.1983		31.9897			2.09205			363.292
28.5569	15.8143	19.9052	18.7689	15.4781	17.5909		23.5271			1.86355			199.725
14.5308	15.4534	20.1829	20.7848	23.7027	17.4314		25.7897			2.23332			195.133
18.9463	14.0623	18.7169	22.4675	21.5275	15.472		7.09977			1.50848			31.5657
15.8513	17.4071	24.7895	13.539	21.959	21.2449		16.5118			1.30576			164.715
18.8082	20.2773	26.1437	28.5289	19.133	20.6844		12.2286			1.93875			56.8182
15.7233	13.2869	15.4573	93.0072	14.1727	17.9634		23.3527			1.3382			313.935
15.7727	21.7379	15.135	16.8549	14.5975	18.3601		13.5876			1.39797			99.2883
46.8062	19.9003	30.6871	21.364	22.339	23.0245		22.2506			3.16944			109.045
22.2129	18.8893	17.7532	19.7396	21.441	21.3393		18.3536			1.66819			127.41
22.0841	14.7919	21.7817	17.9215	15.3024	18.8788		16.8296			1.49412			158.402
20.376	15.0397	16.2365	18.8067	19.9485	18.3584		20.062			2.4307			123.393
18.2406	16.3323	21.8182	18.3835	14.4624	17.6353		14.908			1.88181			90.6795
15.1024	23.6336	19.727	24.1381	17.5079	18.6604		14.015			1.97706			75.1837
19.1732	20.5432	17.0344	19.0628	22.2765	18.2277		16.9461			2.03963			105.028
15.3706	16.2514	24.5039	23.154	19.7377	21.0839		32.459			1.06259			711.662
19.9043	17.1574	16.4926	16.8203	18.2451	16.1299		8.62123			2.18231			23.5308
19.731	15.512	14.7894	19.0757	18.4601	19.2917		19.7916			1.40773			199.151
17.435	14.2652	24.0805	24.2815	20.5478	20.4648		3.28976			1			12.0523
19.5266	16.3858	23.3484	23.9038	19.9909	15.4987		17.3373			1.04809			239.899
9.78534	16.5585	16.7437	17.3788	17.7952	18.2148		4.27341			1.68931			12.0523
12.6616	14.5277	28.7028	19.4647	14.6269	34.6675		9.87975			1.56384			53.9486
15.0504	17.3241	15.7053	18.1916	13.9668	18.7255		3.52498			1.3022			9.18274
21.9762	20.391	14.295	19.1953	20.971	17.7126		16.66			1.13462			200.872
25.3663	17.8532	25.0292	20.8826	27.0163	19.4684		17.7318			1.81119			127.984
14.619	16.2985	26.0328	16.8933	22.2133	20.6377		19.5299			2.38192			107.897
18.1987	17.8069	20.3621	21.9908	22.519	15.5261		19.5057			2.34526			117.654
19.7477	18.928	20.621	20.1865	24.3714	18.428		10.6201			1.58326			55.0964
20.8159	16.7086	15.5438	18.8458	22.4886	22.5736		13.1464			1.63764			82.0707
15.2958	15.0834	18.5197	19.1985	17.5312	16.413		10.4868			1.92365			47.6354
14.4988	15.5198	18.5467	18.6168	19.5979	15.633		20.8524			1.03949			318.526
17.3794	15.8002	23.6907	20.3926	23.7679	18.0826		24.015			1.68628			249.656
11.5037	17.7342	29.1315	14.8118	19.0654	15.0798		5.43493			1.31856			21.2351
20.6523	19.0937	68.4412	13.5534	20.1263	18.5956		19.982			3.35527			88.3838
17.2937	17.997	18.0726	23.1958	18.8759	18.5053		5.65262			1.87003			17.7916
19.9686	14.3069	24.0615	24.2549	17.6352	14.6509		14.803			1.27515			142.332
19.0671	15.7797	18.4032	24.0737	15.7402	17.4615		10.3534			1.91721			46.4876
20.0199	15.0988	28.191	20.5996	18.0056	16.904		38.2912			1.87872			533.747
12.9999	16.9225	21.7952	14.9617	18.0082	17.1495		42.5284			1.65083			755.28
20.8084	19.3048	17.6727	23.0677	16.1815	20.8844		10.2592			3.23783			29.8439
28.4514	19.2289	19.3979	21.3265	15.8414	18.5678		23.0074			1.13061			360.422
17.4302	18.2259	22.9053	15.5016	17.3093	19.0493		NaN			NaN			NaN
17.223	14.7819	18.409	12.84	19.1425	16.3439		13.4318			1.15146			133.15
15.353	15.4373	22.025	11.3988	19.3749	16.2991		16.5624			1.38039			164.141
18.4093	17.8176	17.895	15.1492	47.2282	11.9325		3.28976			1			12.0523
16.3127	18.3015	21.7525	17.142	16.7046	14.7756		12.269			1.6442			71.7401
16.486	14.8192	19.4999	16.7442	15.6515	15.6702		16.1675			2.15477			101.584
15.9804	15.281	22.3293	15.1188	17.9796	18.0231		7.19571			1.5761			29.27
19.7201	16.2392	20.8949	20.1499	14.365	17.5933		14.7038			1.46939			118.802
18.8311	21.3888	26.7262	14.7592	14.7091	21.3912		6.53557			1.06617			36.7309
19.4291	16.1809	24.8685	17.2636	23.8251	20.6869		26.2312			2.70076			168.733
16.3091	19.678	13.3505	25.7912	14.0559	19.8221		12.1498			2.09784			53.3747
18.2354	13.8763	22.7817	14.6672	12.8009	13.4502		4.88306			1.20707			20.0872
15.5254	16.3441	27.1802	13.5132	18.6423	16.7625		11.1333			1.30168			77.4793
18.9632	16.6111	21.727	23.9956	17.2075	71.5686		17.102			1.89569			126.837
31.1818	17.2124	22.9084	14.738	15.3064	18.8406		9.44373			2.48068			35.0092
18.2851	23.3072	34.1453	13.497	18.0005	22.2336		21.1314			1.97857			165.863
13.7063	15.6692	23.4632	16.9872	20.7229	19.5341		20.0718			2.91107			96.9927
15.8261	17.4152	32.7505	16.9577	18.8139	20.4283		16.1353			1.02255			212.351
19.8272	20.864	19.0746	14.5689	13.7052	15.878		19.221			2.14018			127.41
18.4136	27.8238	16.6493	14.0456	23.7936	21.7618		7.70219			1.46199			27.5482
24.4525	16.1477	14.5372	21.855	16.4233	21.3007		15.2191			4.90971			40.1745
18.5763	17.6813	18.2839	14.6595	18.4208	16.3855		15.7493			1.40312			112.489
18.5105	18.7964	19.3011	18.8195	21.4313	21.5564		20.2154			2.65615			108.471
24.1251	13.1389	17.4528	15.6847	16.1402	10.7388		14.1459			1.49357			86.6621
22.3398	19.331	25.8688	22.2135	15.1796	17.1135		16.1587			1.4397			141.185
20.0778	17.667	24.0258	25.4857	16.5888	16.2105		11.1623			1.06382			92.4013
15.5101	15.601	36.6879	22.512	21.8984	15.9463		16.7359			1.22031			149.219
22.9016	17.1884	26.3246	22.8769	17.0651	23.9676		10.7188			1.30379			75.7576
16.9921	17.1984	22.1211	19.9104	21.1155	20.5687		18.0649			1.68413			150.367
15.2495	18.1497	19.9749	25.6215	24.1446	24.9437		10.7046			1.57019			64.2792
20.9197	17.7673	31.0836	24.4963	21.4087	17.8564		14.9353			1.21638			154.385
18.8594	18.2812	29.4296	18.8396	23.9454	20.8624		3.28976			1			12.0523
18.3038	14.2756	23.1401	20.4018	18.011	25.5248		10.3821			1.11393			61.9835
16.0216	12.4086	15.2685	18.2528	14.4573	23.5638		16.6845			2.0205			97.5666
21.318	15.8375	20.7362	19.5776	22.4854	23.2575		4.9762			1.19941			20.6612
18.8625	17.6444	23.1179	12.778	23.3651	16.2254		42.4444			2.1724			608.356
32.8956	17.3144	32.0969	31.9683	20.3987	21.3162		19.5426			1.4244			215.22
16.5634	19.821	25.8681	13.8669	18.476	21.2911		14.7836			1.63192			115.932
21.6009	18.1079	26.0086	16.5147	21.7394	25.7769		30.4042			1.26833			441.919
18.9174	16.1697	22.1407	32.6873	18.1451	21.0017		10.7671			1.49039			58.5399
17.8379	14.3419	21.8179	19.5082	15.1066	21.3757		7.09482			1.86789			25.8264
16.5866	17.683	16.8628	19.5754	15.233	16.5211		4.84965			1.21722			18.3655
19.8216	18.8933	25.8586	18.9001	25.8632	44.1922		27.0131			1.48695			348.944
19.4938	13.7297	26.5338	18.5542	18.2056	20.7471		7.74156			2.40475			20.0872
17.1036	19.7741	21.5359	18.7507	20.7815	20.3494		11.8264			1.85114			63.1313
18.1407	17.5068	27.8197	21.8072	19.3214	16.9782		9.273			1.22158			61.9835
19.8574	16.7606	46.5425	24.6504	16.37	20.4576		NaN			NaN			NaN
22.5939	18.5131	24.8598	23.8048	20.8234	12.6453		20.8094			1.07141			241.047
17.3156	21.2168	26.3394	15.4544	19.1019	19.9656		29.9988			2.09689			309.343
19.4194	26.7427	22.624	20.5121	16.1063	20.68		14.6064			3.41162			52.8007
19.3911	18.9493	17.7364	27.8	15.9348	25.0522		21.9832			1.40458			277.778
18.0203	16.661	36.3387	22.7464	19.828	27.6786		14.9967			1.65342			109.045
16.4823	13.9101	29.6806	24.5397	21.5821	18.5915		9.842			1.90336			45.3398
16.4074	16.8303	24.4412	24.9064	17.8814	11.6237		16.6872			1.97306			115.932
17.8879	16.8848	17.1934	19.1584	18.7806	25.7302		24.016			1.31943			319.1
19.635	20.3193	25.3758	19.1395	28.725	19.7456		8.25725			1.53599			39.0266
19.5513	19.0191	20.664	24.9959	17.2705	24.9732		13.0323			1.39723			105.028
21.1167	18.0229	20.782	25.7173	21.3304	26.1362		14.1432			1.51846			87.236
18.2126	17.5236	17.5583	17.1709	23.3862	22.699		23.6257			1.66016			240.473
20.381	18.3731	73.6004	21.1754	18.947	17.6696		27.4384			1.30424			454.545
20.5914	16.4406	25.669	23.1642	18.1069	19.5142		14.5046			1.97349			71.7401
14.6955	15.6024	25.0195	19.0906	19.4026	21.2257		5.79469			1.41572			22.3829
17.1926	15.3578	17.4668	23.3944	17.5587	16.8278		16.8386			1.17837			157.254
21.8849	19.4023	33.0846	25.3493	21.2912	24.1005		9.67522			3.15922			25.2525
19.2732	16.8869	41.8712	23.2812	21.9824	22.1737		13.7746			1.21506			134.298
18.6583	15.5893	140.889	20.4902	16.689	12.5889		21.9956			1.494			261.708
14.3083	18.8655	23.4316	21.6444	23.8792	18.0129		5.73242			1.51255			20.0872
19.2892	19.9585	35.8487	27.7391	24.9839	21.7169		22.5102			1.54174			122.245
14.1762	16.414	21.9147	45.4275	15.6877	20.6081		3.84146			1.51511			9.75666
20.459	14.9005	26.5672	25.4799	16.5057	20.954		13.0025			1.15439			117.08
16.3795	16.3254	27.2179	18.4928	16.5462	21.1213		5.29807			1.14017			24.1047
20.9691	20.7402	27.3136	21.628	14.3955	23.3066		23.2178			1.70769			199.151
19.9127	16.6845	48.0007	17.6044	22.9031	19.7963		16.7138			1.43513			152.663
24.3288	15.5522	26.61	16.5157	14.7985	23.5296		8.6013			1.11105			53.3747
23.1477	19.4662	43.3096	22.8387	19.3543	17.2047		8.13764			1.97221			30.9917
15.8035	19.9717	140.726	24.8145	20.7167	15.9883		18.1028			1.57543			133.15
19.8428	16.6567		21.8378	16.0863	17.3378		28.753			1.87164			299.013
20.9324	16.277		16.1309	17.9689	14.6668		8.65904			2.18036			30.9917
17.1446	21.414		19.7487	17.3199	23.8645		19.4153			1.30852			226.699
13.9165	18.0141		18.0716	16.8373	22.0563		26.5522			2.45993			206.612
13.2998	22.9111		27.1763	17.017	16.8588		34.3283			1.49213			415.519
20.8593	83.3299		19.4662	24.9174	23.2607		17.9913			2.53714			82.0707
18.5152	20.6076		19.6122	17.2862	23.8742		15.7619			1.52817			117.08
18.0219	17.2033		18.4421	15.4771	20.5843		26.5635			3.30938			140.037
22.844	12.1842		15.4886	18.7594	19.2619		9.97529			1.1739			72.888
18.8456	17.1552		16.6344	23.7135	20.0964		30.6664			1.42111			431.015
15.6923	19.2182		15.9014	23.0335	19.8168		16.4989			1.72228			122.819
29.4702	17.5788		19.7258	17.7939	17.8364		9.99548			1.03575			83.2185
19.2418	17.7792		14.7524	13.8431	18.2275		14.6471			1.2861			130.854
20.1837	22.0923		18.9918	14.5333	19.6885		29.6457			1.29557			546.947
16.9949	18.1101		18.9602	19.6064	23.2875		21.8794			1.39108			250.803
15.6701	14.9141		20.9728	20.2041	19.014		13.2767			1.02359			134.298
14.9926	16.9451		20.151	12.9738	16.6038		9.47846			2.50911			25.2525
18.3538	16.4042		20.7769	15.4599	20.5852		18.484			1.12165			249.082
15.5758	13.2952		15.8935	11.273	19.2297		15.685			1.17752			150.941
16.1443	19.9609		20.4334	16.8374	15.1787		10.3297			2.18915			39.6006
18.8395	14.6097		16.3362	21.6339	23.5969		9.25004			1.39264			49.9311
18.2552	17.2252		26.1931	22.4962	22.7515		18.8716			1.36682			138.889
16.7176	11.7638		20.1817	18.2798	21.9823		8.88476			1.42273			49.3572
18.0899	14.7011		26.7346	16.2261	19.6658		20.6217			1.1071			303.604
26.5502	15.6132		18.8369	12.8216	19.8522		19.5106			1.50453			156.107
25.0662	15.031		22.0883	17.7673	22.3736		8.85442			1.36933			41.3223
17.476	16.1825		19.7197	18.3604	15.4322		13.4391			1.77405			83.2185
24.6886	17.7025		23.4058	15.9363	27.1941		15.5427			1.22585			111.341
18.9612	16.0206		18.5161	17.7137	17.6405		14.0008			1.70376			92.4013
46.9635	20.322		20.9304	16.8797	20.4751		16.341			1.32197			150.367
14.0225	22.2728		21.0762	23.54	24.319		15.1127			3.72861			53.3747
16.6029	16.6954		21.8133	22.41	10.5864		11.7319			1.09905			109.045
23.1597	13.9949		23.6638	15.6856	15.5161		13.4001			1.57606			88.3838
16.6587	16.636		16.3685	16.8804	18.0826		18.5103			1.23398			180.211
20.2689	14.9555		18.5257	62.6718	22.715		11.2361			2.74954			37.3049
17.5637	8.19472		18.8256	23.7559	24.7189		6.82334			1.19209			35.5831
22.3945	12.4283		15.398	14.8196	23.2816		20.0808			1.5566			153.237
19.9037	14.1945		18.9846	20.9059	22.5975		21.2977			1.88625			198.577
20.7918	21.3682		55.0838	15.2694	20.3737		3.36224			1.08318			11.4784
16.5948	21.8198		58.005	19.2054	17.5186		3.9616			1.05571			13.7741
[truncated: 9,652 more rows]

## Sheet: Supp. 2
Supplementary Fig. 2b									Supplementary Fig. 2c							Supplementary Fig. 2d
Arrays containing S gfp and S rfp printed at different intial SI after 18 hours of growth									Arrays containing S gfp and S rfp printed at an intial SI = 0.50 after 18 hours of growth							Arrays containing S gfp and S rfp printed at different intial SI after 18 hours of growth
SI = 0.50 + 0.80 + 0.94 (7 x 8 x 1; x, y, z- droplets)					SI = 0.67 + 0.88 ( 8 x 8 x 1; x, y, z- droplets)				Flow cytometry raw (see methods and code availability)
x (µm)	y (µm)				x (µm)	y (µm)			S rfp (cells)	S gfp (cells)	Total cells	fS rfp	fS gfp			SI = 0.94		SI = 0.88		SI = 0.80		SI = 0.67		SI = 0.50
915.941	1004.25				1004.25	915.941			1539	1461	3000	0.513	0.487			S gfp (um)	S rfp (um)	S gfp (um)	S rfp (um)	S gfp (um)	S rfp (um)	S gfp (um)	S rfp (um)	S gfp (um)	S rfp (um)
903.037	983.606				903.037	983.606			1548	1452	3000	0.516	0.484			15.4269	14.606	14.8824	14.0867	15.3987	14.8221	15.052	14.8221	12.6473	13.0245
960.615	989.272				960.615	989.272			1562	1438	3000	0.520667	0.479333			16.0802	15.4125	13.1634	14.3395	13.5736	14.1961	13.699	14.1961	12.6473	15.6187
982.097	1064.36				1064.36	982.097										13.8759	15.9249	13.7284	14.4095	12.7864	14.9524	15.1535	14.9524	14.787	15.9104
1002.86	1037.46				1002.86	1037.46										13.8759	14.873			13.7605	13.1048	13.2459	13.1048	15.3446	14.0817
952.46	1040.06				952.46	1040.06			3D segmentation
935.819	1054.27				935.819	1054.27			S rfp voxels	S gfp voxels	Total vocels	fS rfp	fS gfp
793.389	906.995				906.995	793.389			804647	853728	1658375	0.485202	0.514798
805.944	969.495				969.495	805.944			598337	850682	1449019	0.412926	0.587074
912.937	982.035				912.937	982.035			699626	671394	1371020	0.510296	0.489704
887.913	984.637				984.637	887.913			766840	996594	1763434	0.434856	0.565144
852.565	956.01				852.565	956.01			774178	730822	1505000	0.514404	0.485596
									720471	605849	1326320	0.543211	0.456789
									colony forming units (CFU)
									S rfp	S gfp	Total	fS rfp	fS gfp
									401	440	841	0.476813	0.523187
									212	216	428	0.495327	0.504673
									343	325	668	0.513473	0.486527
									2D segmentation
									fS rfp	fS gfp
									0.486548	0.513452
									0.480802	0.519198
									0.451829	0.548171
									0.470186	0.529814
									0.490865	0.509135
									0.54015	0.45985

## Sheet: Supp. 3
Supplementary Fig. 3g		Growth rates as measured by OD in liquid shaking cultures
Doubling times (mins)
S	E2	E7	E8	A	R1	E2*
44.7238	64.4247	95.0195	51.4336	102.748	45.8727	44.9951
51.4046	55.6103	72.0411	49.6963	101.992	51.0882	43.9256
50.1693	57.6066	82.4296	93.0229	163.821	49.1708	48.7105
45.9058	59.1185				45.3875
45.5511	66.7583				47.6946
47.4191	58.6567				44.9514
Supplementary Fig. 3h
Lag phases (mins)
S	E2	E7	E8	A	R1	E2*
106.5	146.3	236	210.2	260.7	107.3	118.1
109.2	161	204	236.2	344.5	97.9	107.3
84.54	141	219.7	201.7	274.1	108.5	104.9
122.1	217.7				110.6
106.7	152.8				101.7
101.9	127.6				101.1
Supplemnentary Fig. 3i		Frequencies (f) of S gfp and E7 rfp printed at intial segregation indices of 0.50 and 0.94 as measured by 2D segementation of micrographs and colony forming units (CFU)
				SI = 0.94
2D		CFU		2D		CFU
fS gfp	fE7 gfp	fS gfp	fE7 gfp	fS gfp	fE7 gfp	fS gfp	fE7 gfp
0.2466	0.7534	0.7534	0.728814	0.6067	0.3933	0.6237	0.3763
0.2219	0.7781	0.7781	0.805447	0.6268	0.3732	0.5826	0.4174
0.1961	0.8039	0.8039	0.658887	0.6132	0.3868	0.6359	0.3641
0.3324	0.6676	0.6676	0.673114	0.59	0.41	0.5723	0.4277
0.2508	0.7492	0.7492	0.806452	0.5949	0.4051	0.5438	0.4562
0.2025	0.7975	0.7975	0.758333	0.6306	0.3694	0.6223	0.3777
		0.326087	0.673913

## Sheet: Supp. 4
Supplementary Fig. 3c		Frequency (f) of S gfp and R1 rfp printed at initial segregation indices (SI) of 0.50 and 0.94 after 18 hours of growth
SI = 0.50
Array	S gfp microcolony total area (µm2)	R1 rfp microcolony total area (µm2)	Total microcolony area (µm2)	fS gfp	fR1 rfp
1	340370	258260	598630	0.568582	0.431418
2	260830	124690	385520	0.676567	0.323433
3	261170	169110	430280	0.606977	0.393023
4	270820	199180	470000	0.576213	0.423787
5	295280	235200	530480	0.556628	0.443372
6	306580	246780	553360	0.554034	0.445966
SI = 0.94
Array	S gfp microcolony total area (µm2)	R1 rfp microcolony total area (µm2)	Total microcolony area (µm2)	fE2 gfp	fE7 rfp
1	198870	247060	445930	0.445967	0.554033
2	271860	213360	485220	0.560282	0.439718
3	222480	209500	431980	0.515024	0.484976
4	249450	223310	472760	0.527646	0.472354
5	212040	237370	449410	0.471819	0.528181
6	235660	268440	504100	0.467487	0.532513

## Sheet: Supp. 5
Supplementary Fig. 5
S vs S vs S	Frequency (f) and productivty (p) of S, S gfp, and S rfp in arrays pritned at a starting ratio of 2:1:1 after 18 hours of competition
Array	S gfp microcolony total area (µm2)	S rfp microcolony total area (µm2)	Total microcolony area area (um2)	fS gfp	fS rfp	pS gfp	pS rfp
1	146190	159920	306110	0.477573	0.522427	0.93644	1.02439
2	153530	169060	322590	0.475929	0.524071	0.983457	1.08294
3	147370	160780	308150	0.478241	0.521759	0.943999	1.0299
4	149830	162220	312050	0.480147	0.519853	0.959757	1.03912
As (area for normalisation)	156112
E2 vs S vs S	Frequency (f) and productivty (p) of E2, S gfp, and S rfp in arrays pritned at a starting ratio of 2:1:1 after 18 hours of competition
Array	S gfp microcolony total area (µm2)	S rfp microcolony total area (µm2)	Total microcolony area area (um2)	p S gfp	pS rfp
1	207.1	212.368	419.468	0.00132661	0.00136035
2	144.9	308.315	453.216	0.000928177	0.00197496
3	422.7	355.687	778.387	0.00270766	0.0022784
4	512.3	394.226	906.526	0.00328161	0.00252527
E2 vs R1 vs S	Frequency (f) and productivty (p) of E2, S gfp, and R1 rfp in arrays pritned at a starting ratio of 2:1:1 after 18 hours of competition
Array	S gfp microcolony total area (um2)	R1 rfp microcolony total area (um2)	Total microcolony area area (um2)	pS gfp	pR1 rfp
1	1140.3	266680	267820	0.00730435	1.70826
2	2348.8	208160	210509	0.0150456	1.3334
3	335.8	216600	216936	0.00215101	1.38746
4	229.7	239030	239260	0.00147137	1.53114
E2 vs R2 vs S	Frequency (f) and productivty (p) of E2, S gfp, and R2 rfp in arrays pritned at a starting ratio of 2:1:1 after 18 hours of competition
Array	S gfp microcolony total area (um2)	R2 rfp microcolony total area (um2)	Total microcolony area area (um2)	pS gfp	pR2 rfp
1	3232.4	224780	228012	0.0207056	1.43986
2	681.3	211500	212181	0.00436416	1.35479
3	2834.7	265280	268115	0.0181581	1.69929
4	1104	263290	264394	0.00707182	1.68654
5	1208.9	247710	248919	0.00774377	1.58674
6	2665	265730	268395	0.017071	1.70217
7	1294.1	306600	307894	0.00828953	1.96397
